# Supplementary material for: Genetic adaptation to high altitude in the Ethiopian highlands
Source: Genome Biol. 2012 Jan 20;13(1):R1. doi: 10.1186/gb-2012-13-1-r1 (PMC3334582; doi:10.1186/gb-2012-13-1-r1)
Supplement: Additional file 1 — Supplementary Tables S1 to S8. Given their length, we are providing Supplementary Tables S1 to S8 as a separate.xls file containing eight sheets, one for each table. [file gb-2012-13-1-r1-S1.XLS]

## Sheet: Table_S1
Table S1 Top .1% FST results
SNP ID	Chr	Position (B37)	pwFST Omotic vs Amhara	genes within 100 kb
rs2257182	1	2082566	0.332708	PRKCZ;C1orf86;SKI;
rs2459984	1	2086312	0.350278	PRKCZ;C1orf86;SKI;
rs11803446	1	8238978	0.398015	;
rs6663882	1	8244145	0.364175	;
rs2239561	1	9304205	0.376271	H6PD;SPSB1;
rs12740413	1	16515879	0.390392	EPHA2;ARHGEF19;ANO7L1;RSG1;C1orf134;FBXO42;
rs6663076	1	19706751	0.381512	AKR7A3;AKR7A2;PQLC2;CAPZB;
rs4655040	1	22638050	0.341518	;
rs876685	1	23072420	0.392786	C1QC;C1QB;EPHB2;
rs1476351	1	25547381	0.402972	SYF2;C1orf63;RHD;
rs6672228	1	25558152	0.402972	SYF2;C1orf63;RHD;
rs3093568	1	25665738	0.334003	C1orf63;RHD;TMEM50A;RHCE;TMEM57;
rs3093570	1	25666243	0.334003	C1orf63;RHD;TMEM50A;RHCE;TMEM57;
rs3093613	1	25677745	0.334003	C1orf63;RHD;TMEM50A;RHCE;TMEM57;
rs7544001	1	35503107	0.371007	ZMYM6;ZMYM1;
rs230271	1	40290597	0.338991	PPIE;BMP8B;OXCT2;TRIT1;MYCL1;
rs6600301	1	40294186	0.338991	PPIE;BMP8B;OXCT2;TRIT1;MYCL1;
rs269293	1	53187767	0.46128	FAM159A;C1orf163;ZYG11B;
rs17115844	1	57934206	0.395415	DAB1;
rs2805873	1	57940990	0.371007	DAB1;
rs9436131	1	57945943	0.344279	DAB1;
rs11209844	1	72255500	0.422555	NEGR1;
rs1158573	1	72267554	0.403053	NEGR1;
rs11161510	1	76210289	0.379961	ACADM;RABGGTB;MSH4;
rs11549022	1	76227022	0.379961	ACADM;RABGGTB;MSH4;
rs1251594	1	76415210	0.350278	MSH4;ASB17;
rs1251588	1	76420745	0.376271	MSH4;ASB17;
rs1251579	1	76427617	0.350278	MSH4;ASB17;
rs1251549	1	76443879	0.334003	MSH4;ASB17;ST6GALNAC3;
rs1770878	1	76456329	0.448947	MSH4;ASB17;ST6GALNAC3;
rs7526999	1	88370316	0.349982	;
rs2991704	1	88373685	0.343362	;
rs3008463	1	88373874	0.398015	;
rs2991705	1	88374209	0.433228	;
rs3003704	1	88376873	0.381512	;
rs1938033	1	90321749	0.335706	LRRC8C;LRRC8D;
rs6675133	1	97353641	0.343893	PTBP2;
rs7523109	1	104719055	0.339413	;
rs790952	1	106264355	0.404469	;
rs7520307	1	106893900	0.36273	;
rs4385741	1	107724319	0.341518	NTNG1;
rs10494083	1	108448202	0.435242	VAV3;
rs345271	1	108498145	0.441436	VAV3;
rs345261	1	108514072	0.362737	VAV3;
rs73143	1	108518870	0.467756	VAV3;
rs2336645	1	108524174	0.350278	VAV3;
rs661202	1	108660916	0.3948	SLC25A24;
rs536934	1	109646260	0.341518	WDR47;TAF13;TMEM167B;C1orf194;KIAA1324;
rs1054680	1	112021029	0.362653	OVGP1;WDR77;ATP5F1;C1orf162;ADORA3;RAP1A;
rs1777606	1	113028105	0.362737	CTTNBP2NL;WNT2B;ST7L;
rs699738	1	117311147	0.455995	C1orf137;CD2;
rs12750640	1	121347754	0.529455	;
rs12049195	1	156032887	0.345506	ARHGEF2;SSR2;UBQLN4;LAMTOR2;RAB25;MEX3A;LMSEMA4A;
rs11264432	1	156042915	0.340291	ARHGEF2;SSR2;UBQLN4;LAMTOR2;RAB25;MEX3A;LMSEMA4A;
rs4402117	1	156663278	0.332708	APOA1BP;GPATCH4;HAPLN2;BCAN;NES;CRABP2;ISG20L2;RRNAD1;MRPL24;HDGF;PRCC;
rs10918811	1	167992550	0.504767	BRP44;DCAF6;GPR161;
rs602988	1	182586203	0.3678	RNASEL;RGS16;RGS8;
rs528846	1	182592336	0.37338	RNASEL;RGS16;RGS8;
rs11583763	1	192979869	0.398015	UCHL5;TROVE2;GLRX2;
rs3820417	1	193001209	0.398015	UCHL5;TROVE2;GLRX2;CDC73;
rs6676416	1	193024732	0.398015	UCHL5;TROVE2;GLRX2;CDC73;
rs9427838	1	193035395	0.33761	UCHL5;TROVE2;GLRX2;CDC73;
rs912071	1	193075108	0.33761	UCHL5;TROVE2;GLRX2;CDC73;B3GALT2;
rs10921312	1	193077301	0.33761	UCHL5;TROVE2;GLRX2;CDC73;B3GALT2;
rs2181408	1	193078985	0.33761	UCHL5;TROVE2;GLRX2;CDC73;B3GALT2;
rs9783104	1	193079219	0.33761	UCHL5;TROVE2;GLRX2;CDC73;B3GALT2;
rs12034095	1	193300796	0.334003	CDC73;
rs12734001	1	202390914	0.343893	UBE2T;PPP1R12B;
rs3817222	1	202464760	0.338467	PPP1R12B;SYT2;
rs28683111	1	206309338	0.39927	AVPR1B;C1orf186;CTSE;
rs28733323	1	206317334	0.332708	AVPR1B;C1orf186;CTSE;
rs1109461	1	207041803	0.33761	IL10;IL19;IL20;IL24;FAIM3;PIGR;FCAMR;
rs7555360	1	210896693	0.334003	HHAT;KCNH1;
rs723099	1	214304616	0.33321	PROX1;
rs6676773	1	219968657	0.361796	SLC30A10;
rs17319010	1	224089383	0.343893	TP53BP2;PARP1;
rs10753415	1	226385623	0.345506	PARP1;ACBD3;MIXL1;LIN9;
rs10910229	1	233765598	0.385826	KCNK1;
rs1252106	1	237106237	0.403053	MTR;RYR2;
rs1252108	1	237111188	0.403053	MTR;RYR2;
rs12125972	1	237118404	0.429026	MTR;RYR2;
rs961120	1	237423207	0.340291	RYR2;
rs2808226	1	237502215	0.393421	RYR2;
rs977112	1	242532484	0.424211	PLD5;
rs3006050	1	244682281	0.343893	ADSS;C1orf101;
rs12738350	1	245475743	0.343893	KIF26B;
rs11204592	1	248279484	0.442799	OR2L13;OR2L5;OR2L2;OR2L3;OR2M5;OR2M2;OR2M3;
rs10788875	1	249170711	0.36568	SH3BP5L;ZNF672;ZNF692;PGBD2;
rs385272	2	206704	0.376271	SH3YL1;ACP1;FAM150B;
rs6431955	2	8836202	0.359337	ID2;KIDINS220;
rs11684070	2	26676754	0.350278	EPT1;C2orf39;OTOF;
rs10184422	2	28624120	0.351717	BRE;FOSL2;PLB1;
rs958584	2	29286072	0.3399	FAM179A;C2orf71;CLIP4;
rs280768	2	35123423	0.341518	;
rs2119082	2	35343220	0.371007	;
rs17037360	2	48765070	0.381512	KLRAQ1;STON1;STON1-GTF2A1L;GTF2A1L;LHCGR;
rs13014169	2	62369393	0.340845	COMMD1;B3GNT2;
rs6546171	2	65883534	0.335706	;
rs879511	2	73179990	0.371007	SPR;EMX1;SFXN5;
rs6732369	2	73271874	0.389026	SFXN5;RAB11FIP5;
rs6709269	2	73309592	0.37338	SFXN5;RAB11FIP5;
rs980545	2	75460060	0.409411	TACR1;
rs10469974	2	83120727	0.364439	;
rs17023068	2	83267197	0.33321	;
rs4446071	2	85543064	0.515665	TCF7L1;TGOLN2;RETSAT;ELMOD3;CAPG;
rs11695221	2	102103054	0.362737	CREG2;RFX8;
rs6543100	2	102481023	0.383006	MAP4K4;
rs11689885	2	102506786	0.367112	MAP4K4;
rs6705975	2	102508146	0.367112	MAP4K4;
rs2871432	2	102517374	0.367112	MAP4K4;IL1R2;
rs6720836	2	102520528	0.367112	MAP4K4;IL1R2;
rs2310144	2	102529761	0.367112	MAP4K4;IL1R2;
rs7606203	2	116464370	0.351717	DPP10;
rs12991332	2	138748302	0.551605	HNMT;
rs2129483	2	141004529	0.362737	LRP1B;
rs7560037	2	143829803	0.604006	KYNU;ARHGAP15;
rs6433569	2	152552062	0.332708	NEB;ARL5A;
rs6437106	2	158410196	0.3678	CYTIP;ACVR1C;
rs2060447	2	163600553	0.409411	KCNH7;
rs1018151	2	164091503	0.364439	;
rs10184126	2	165826943	0.393676	SLC38A11;
rs836591	2	173589876	0.404469	RAPGEF4;
rs13406186	2	196051795	0.350278	;
rs1356379	2	209622211	0.343362	PTH2R;
rs1356378	2	209622265	0.37338	PTH2R;
rs16841741	2	209637598	0.403347	PTH2R;
rs10497910	2	209641689	0.403347	PTH2R;
rs10181044	2	209863046	0.400613	;
rs10196945	2	209864064	0.400613	;
rs960824	2	212871592	0.385826	ERBB4;
rs1473636	2	212882190	0.36568	ERBB4;
rs1402716	2	212882926	0.375132	ERBB4;
rs1521537	2	212885510	0.375132	ERBB4;
rs7574462	2	212888988	0.352794	ERBB4;
rs1464443	2	212914726	0.345506	ERBB4;
rs4672636	2	212929014	0.345506	ERBB4;
rs2705592	2	217803756	0.383006	TNP1;
rs13007855	2	223549297	0.398537	FARSB;MOGAT1;
rs4674681	2	223550129	0.398537	FARSB;MOGAT1;
rs10166046	2	232560984	0.332708	PTMA;PDE6D;COPS7B;
rs13398149	2	232564881	0.350278	PTMA;PDE6D;COPS7B;
rs7590552	2	235677775	0.382733	;
rs13019776	2	235860196	0.39927	SH3BP4;
rs7564581	2	237105981	0.335706	AGAP1;GBX2;ASB18;
rs6768035	3	253799	0.338991	CHL1;
rs2313543	3	1122369	0.393676	CNTN6;
rs2596890	3	3915789	0.33761	SUMF1;LRRN1;
rs712793	3	7493351	0.340291	GRM7;
rs1485179	3	7603708	0.362653	GRM7;
rs12635960	3	13912488	0.345506	WNT7A;TPRXL;
rs12715007	3	21345226	0.36273	;
rs13080495	3	21351637	0.393676	;
rs6550602	3	21375658	0.382733	ZNF385D;
rs1605527	3	21376851	0.382733	ZNF385D;
rs2731943	3	21380677	0.341518	ZNF385D;
rs1494225	3	22466842	0.379961	ZNF385D;
rs826216	3	24225870	0.404469	THRB;
rs6799431	3	24235872	0.433228	THRB;
rs6800891	3	24251816	0.398015	THRB;
rs6772532	3	24257608	0.403347	THRB;
rs9310734	3	24275275	0.392786	THRB;
rs1857793	3	24361096	0.340291	THRB;
rs9812034	3	24370875	0.340291	THRB;
rs7646960	3	33287654	0.341518	SUSD5;FBXL2;
rs9871600	3	33295953	0.390392	SUSD5;FBXL2;
rs6550226	3	33685404	0.340845	CLASP2;
rs7618923	3	45130725	0.455057	EXOSC7;CLEC3B;CDCP1;
rs1767	3	52290474	0.420876	ALAS1;TLR9;TWF2;PPM1M;WDR82;GLYCTK;DNAH1;
rs2362852	3	55807071	0.340291	ERC2;
rs768713	3	57158337	0.367112	ARHGEF3;SPATA12;IL17RD;HESX1;
rs12493131	3	58649978	0.49019	FAM107A;FAM3D;C3orf67;
rs12489751	3	58649994	0.341518	FAM107A;FAM3D;C3orf67;
rs6445998	3	58651853	0.462413	FAM107A;FAM3D;C3orf67;
rs1444186	3	58654892	0.430374	FAM107A;FAM3D;C3orf67;
rs17063890	3	60719751	0.33368	FHIT;
rs168371	3	62052829	0.364354	PTPRG;
rs2164883	3	69012265	0.440687	FAM19A4;C3orf64;TMF1;UBA3;
rs9310221	3	71849696	0.3399	EIF4E3;GPR27;PROK2;
rs1316318	3	71865640	0.361796	EIF4E3;GPR27;PROK2;
rs7619697	3	72035934	0.362737	;
rs9860628	3	72043000	0.3678	;
rs6779450	3	72180966	0.362737	;
rs6810278	3	72639229	0.390392	;
rs6780649	3	75337402	0.385826	;
rs2324541	3	76534757	0.389026	ROBO2;
rs1503126	3	76547790	0.389026	ROBO2;
rs1563382	3	79236891	0.332708	ROBO1;
rs966978	3	87567430	0.393676	;
rs2919245	3	87878845	0.33321	;
rs11916172	3	90302223	0.504767	;
rs326307	3	96216003	0.362653	;
rs9289152	3	96226112	0.397828	;
rs6438081	3	112211278	0.363327	ATG3;BTLA;SLC35A5;
rs13320117	3	122127822	0.385826	CSTA;CCDC58;FAM162A;WDR5B;KPNA1;
rs7626291	3	124757777	0.36273	MUC13;HEG1;SLC12A8;
rs6796663	3	138001553	0.381512	ARMC8;TXNDC6;MRAS;
rs6797207	3	138002064	0.381512	ARMC8;TXNDC6;MRAS;
rs3886726	3	138009184	0.381512	ARMC8;TXNDC6;MRAS;
rs7643287	3	140676766	0.345506	SLC25A36;SPSB4;
rs7643434	3	140676957	0.345506	SLC25A36;SPSB4;
rs2555707	3	140692486	0.345506	SLC25A36;SPSB4;
rs713354	3	140718373	0.345506	SLC25A36;SPSB4;
rs6810025	3	140761280	0.383006	SLC25A36;SPSB4;
rs10935427	3	141002564	0.345506	ACPL2;ZBTB38;
rs2117999	3	144416508	0.420295	;
rs1916252	3	144436001	0.379961	;
rs1949727	3	144440388	0.379961	;
rs9875422	3	149064800	0.350278	TM4SF18;TM4SF1;
rs9871952	3	151165678	0.379147	MED12L;P2RY12;IGSF10;
rs6798252	3	151166422	0.424211	MED12L;P2RY12;IGSF10;
rs4680442	3	151168919	0.379147	MED12L;P2RY12;IGSF10;
rs4680443	3	151169072	0.379147	MED12L;P2RY12;IGSF10;
rs1491975	3	151183197	0.381512	MED12L;P2RY12;IGSF10;
rs16852875	3	168664823	0.351717	;
rs6781201	3	168674494	0.402972	;
rs6799444	3	168989217	0.332708	MECOM;
rs2863060	3	177514714	0.415646	;
rs9883426	3	182198384	0.343893	;
rs11928043	3	182987479	0.351717	MCF2L2;B3GNT5;
rs1546182	4	16747687	0.334003	LDB2;
rs207710	4	16834640	0.361796	LDB2;
rs7655557	4	33607379	0.33368	;
rs6531596	4	37905601	0.335706	PGM2;TBC1D1;PTTG2;
rs10050226	4	55392598	0.402972	;
rs10488853	4	55394323	0.376271	;
rs917846	4	55402248	0.350278	;
rs12507786	4	56591013	0.341518	NMU;
rs11934389	4	56945038	0.391317	CEP135;KIAA1211;
rs534208	4	57127117	0.3678	KIAA1211;AASDH;
rs6554340	4	57127848	0.36568	KIAA1211;AASDH;
rs572969	4	57129103	0.33761	KIAA1211;AASDH;
rs489978	4	57129755	0.398015	KIAA1211;AASDH;
rs1401908	4	57285163	0.357406	KIAA1211;AASDH;PPAT;PAICS;SRP72;ARL9;
rs725761	4	61911862	0.341518	;
rs2341732	4	61914541	0.357406	;
rs4694127	4	73552093	0.364354	;
rs1488652	4	84673934	0.335706	;
rs1369976	4	96807307	0.383143	PDHA2;
rs28709901	4	129550256	0.397828	;
rs11099027	4	130952981	0.351477	;
rs1495000	4	134963379	0.444268	;
rs6534996	4	134997723	0.492066	;
rs10024145	4	135006267	0.492066	;
rs9307704	4	135042859	0.367112	;
rs10001946	4	135043831	0.367112	;
rs1494984	4	135046236	0.404469	;
rs1390011	4	135058123	0.383006	;
rs3980965	4	135062735	0.383006	;
rs10023277	4	135106332	0.367112	;
rs11099273	4	135121066	0.367112	;
rs2044116	4	135121368	0.404469	;
rs10009368	4	135121601	0.404469	;
rs2421224	4	135128724	0.367112	;
rs4337777	4	135137960	0.344279	;
rs4241941	4	139195152	0.359337	SLC7A11;
rs1505473	4	150854889	0.343362	;
rs10023059	4	154722819	0.69459	TLR2;RNF175;SFRP2;
rs10030235	4	155351627	0.430374	DCHS2;
rs1388087	4	155357085	0.426867	DCHS2;PLRG1;
rs1907155	4	155361244	0.455787	DCHS2;PLRG1;
rs17032893	4	156281371	0.428537	MAP9;
rs12513327	4	166145820	0.482015	TMEM192;KLHL2;
rs1436190	4	177849348	0.339413	;
rs6817295	4	181915930	0.351477	;
rs2354132	5	1653596	0.403053
rs7711636	5	7048314	0.367112	;
rs11957493	5	21417159	0.398537
rs6452027	5	21901716	0.352794	CDH12;
rs13162273	5	21917519	0.397828	CDH12;
rs12188865	5	21930111	0.375132	CDH12;
rs10062496	5	21935416	0.448134	CDH12;
rs7732955	5	21962724	0.404469	CDH12;
rs4701563	5	22036251	0.397828	CDH12;
rs6452045	5	22054565	0.397828	CDH12;
rs7449310	5	22063423	0.375132	CDH12;
rs994675	5	23254969	0.444268	;
rs2217306	5	23257526	0.351717	;
rs9293064	5	23327548	0.403347	;
rs9686666	5	23362929	0.383681	;
rs2055526	5	23909410	0.335706	C5orf17;
rs438523	5	25841323	0.343362	;
rs13158538	5	25856000	0.375135	;
rs4867206	5	29831936	0.364354	;
rs1440434	5	34374547	0.379894	;
rs7379497	5	34383192	0.338991	;
rs7719119	5	34960515	0.37338	TTC23L;RAD1;BRIX1;DNAJC21;AGXT2;PRLR;
rs163589	5	34978489	0.403347	TTC23L;RAD1;BRIX1;DNAJC21;AGXT2;PRLR;
rs36019094	5	40237374	0.343893	;
rs318082	5	41459817	0.33761	PLCXD3;
rs6451576	5	41473439	0.343362	PLCXD3;
rs11951028	5	41486004	0.425292	PLCXD3;
rs662066	5	41504813	0.425292	PLCXD3;
rs655419	5	41511242	0.393676	PLCXD3;
rs4334839	5	55142260	0.339413	SLC38A9;DDX4;IL31RA;IL6ST;
rs7730891	5	75741242	0.33368	SV2C;IQGAP2;
rs4455545	5	77639605	0.518568	AP3B1;
rs1583686	5	85217869	0.33761	;
rs1865508	5	105422725	0.507745	;
rs10059955	5	105425352	0.409411	;
rs1369344	5	105429266	0.45779	;
rs7731914	5	105461753	0.433401	;
rs12518172	5	105498716	0.444268	;
rs4457046	5	105507543	0.444268	;
rs10477862	5	105540934	0.409411	;
rs7725470	5	105976345	0.400613	;
rs2075400	5	109726062	0.393676	TMEM232;
rs2972664	5	112989901	0.33682	YTHDC2;
rs153744	5	115764968	0.376271	COMMD10;SEMA6A;
rs17145983	5	119398785	0.392786	;
rs1348478	5	119434193	0.390392	;
rs1862306	5	119475438	0.516759	;
rs2655067	5	119816120	0.345506	PRR16;
rs7731647	5	120052976	0.392786	PRR16;
rs1530121	5	124624902	0.36273	;
rs2243270	5	132014109	0.341518	RAD50;IL13;IL4;KIF3A;CCNI2;SEPT8;
rs2243274	5	132014832	0.341518	RAD50;IL13;IL4;KIF3A;CCNI2;SEPT8;
rs2243288	5	132017944	0.341518	RAD50;IL13;IL4;KIF3A;CCNI2;SEPT8;
rs6874265	5	132390752	0.345506	AFF4;ZCCHC10;HSPA4;
rs6596097	5	132392393	0.345506	AFF4;ZCCHC10;HSPA4;
rs6866500	5	132401730	0.345506	ZCCHC10;HSPA4;
rs4705990	5	132403433	0.345506	ZCCHC10;HSPA4;
rs4367292	5	132435572	0.345506	ZCCHC10;HSPA4;FSTL4;
rs244670	5	133418739	0.3399	VDAC1;TCF7;SKP1;
rs244672	5	133419283	0.411239	VDAC1;TCF7;SKP1;
rs7731904	5	145891633	0.408047	TCERG1;GPR151;
rs246486	5	150727880	0.338991	GM2A;SLC36A3;SLC36A2;SLC36A1;
rs352701	5	150736474	0.338991	GM2A;SLC36A3;SLC36A2;SLC36A1;
rs4246024	5	150740987	0.379894	GM2A;SLC36A3;SLC36A2;SLC36A1;
rs6579860	5	150752338	0.379894	SLC36A3;SLC36A2;SLC36A1;
rs13354553	5	150758128	0.379894	SLC36A3;SLC36A2;SLC36A1;
rs10515756	5	157383522	0.376271	CLINT1;
rs1799594	5	165886820	0.345506	;
rs1799567	5	165907529	0.362653	;
rs7754077	6	3185712	0.364175	RIPK1;BPHL;TUBB2A;TUBB2B;PSMG4;SLC22A23;
rs9370735	6	14244517	0.33321	;
rs6934946	6	14256641	0.3948	;
rs16890409	6	25341553	0.363327	LRRC16A;
rs2844690	6	30940032	0.411239	DDR1;GTF2H4;VARS2;SFTA2;DPCR1;MUC21;
rs3752525	6	36070671	0.421628	SLC26A8;MAPK14;MAPK13;BRPF3;
rs3799876	6	46575970	0.345506	CYP39A1;SLC25A27;TDRD6;PLA2G7;
rs3799872	6	46580382	0.367112	CYP39A1;SLC25A27;TDRD6;PLA2G7;
rs952884	6	46613083	0.340291	CYP39A1;SLC25A27;TDRD6;PLA2G7;
rs9472831	6	46689847	0.338991	CYP39A1;SLC25A27;TDRD6;PLA2G7;MEP1A;
rs9463321	6	47255841	0.389026	TNFRSF21;
rs1829211	6	58588092	0.376361	;
rs2693079	6	58641933	0.364439	;
rs9445803	6	67720985	0.343362	;
rs6900056	6	82262700	0.33368	FAM46A;
rs2153644	6	82265970	0.363327	FAM46A;
rs6932354	6	82276456	0.363327	FAM46A;
rs9449995	6	85366102	0.393421	TBX18;
rs7759428	6	85371398	0.352794	TBX18;
rs1923589	6	85787115	0.351717	;
rs6931497	6	85793173	0.339413	;
rs11968498	6	90836894	0.3948	BACH2;
rs7775139	6	97967913	0.364175	;
rs9384992	6	97979053	0.395415	;
rs1974311	6	97999920	0.364175	;
rs2247210	6	101966253	0.352794	GRIK2;
rs17179004	6	102297190	0.410368	GRIK2;
rs971403	6	112488001	0.411239	WISP3;TUBE1;C6orf225;LAMA4;
rs11153510	6	115093947	0.389026	;
rs4425620	6	115096019	0.389026	;
rs8180626	6	115098954	0.389026	;
rs12202473	6	115153298	0.389026	;
rs1204843	6	116520985	0.375135	NT5DC1;COL10A1;TSPYL4;DSE;TSPYL1;
rs1204798	6	116543847	0.420876	NT5DC1;COL10A1;TSPYL4;DSE;TSPYL1;
rs2858834	6	116782973	0.385826	DSE;FAM26F;BET3L;FAM26E;FAM26D;
rs4076090	6	129351484	0.397828	LAMA2;
rs9492262	6	129505832	0.359337	LAMA2;
rs2636591	6	133937427	0.351477	EYA4;
rs7762833	6	134680598	0.376271	SGK1;
rs4551185	6	142316177	0.338991	NMBR;
rs2473558	6	148744962	0.362737	SASH1;
rs35031906	6	149998574	0.338991	C6orf72;KATNA1;LATS1;NUP43;PCMT1;
rs9457733	6	160255243	0.362737	WTAP;ACAT2;TCP1;MRPL18;PNLDC1;MAS1;SOD2;
rs9396949	6	170094905	0.389026	WDR27;C6orf120;PHF10;TCTE3;C6orf70;
rs3211062	6	170108799	0.389026	WDR27;C6orf120;PHF10;TCTE3;C6orf70;
rs6907286	6	170152991	0.340845	WDR27;C6orf120;PHF10;TCTE3;C6orf70;
rs6459660	6	170159023	0.340845	WDR27;C6orf120;PHF10;TCTE3;C6orf70;
rs914968	6	170163191	0.340845	WDR27;C6orf120;PHF10;TCTE3;C6orf70;
rs9383522	6	170165373	0.340845	WDR27;C6orf120;PHF10;TCTE3;C6orf70;
rs3807067	6	170190200	0.340845	WDR27;C6orf120;PHF10;TCTE3;C6orf70;
rs1078211	6	170201300	0.340845	WDR27;C6orf120;PHF10;TCTE3;C6orf70;
rs2287588	7	5863379	0.403053	RNF216;OCM;CCZ1;
rs9655516	7	8071406	0.345506	;GLCCI1;ICA1;
rs12536728	7	8846057	0.33368	NXPH1;
rs17167711	7	14013029	0.343893	ETV1;
rs6966182	7	19464080	0.339413	;
rs227952	7	23611517	0.382733	TRA2A;CCDC126;
rs4722462	7	25415479	0.362737	;
rs7782588	7	26669187	0.397828	KIAA0087;C7orf71;SKAP2;
rs1012803	7	26688808	0.335706	C7orf71;SKAP2;
rs473147	7	41606407	0.332708	;
rs2118679	7	41636787	0.332708	INHBA;
rs1181588	7	43770797	0.415646	C7orf44;BLVRA;
rs10270964	7	50889126	0.332708	GRB10;
rs1861894	7	53789410	0.340845	;
rs9791456	7	57215296	0.404469	ZNF479;
rs7787420	7	57448916	0.444268	ZNF716;
rs10258026	7	63652890	0.508868	ZNF679;
rs2257576	7	76365459	0.389026	UPK3B;
rs7779884	7	76949393	0.404469	;PION;
rs10271991	7	76956774	0.383006	;PION;
rs4729343	7	76978907	0.361796	;PION;
rs2037753	7	76984572	0.351477	;PION;
rs1726576	7	77001201	0.379894	;PION;
rs2190095	7	77017442	0.351477	;PION;
rs17156545	7	82288867	0.447793	PCLO;
rs17162806	7	89728146	0.403053	STEAP1;STEAP2;
rs10267710	7	95740335	0.39927	SLC25A13;DYNC1I1;
rs4729451	7	98125134	0.3678
rs2625403	7	98131499	0.433228	;
rs12667267	7	101271099	0.343893	MYL10;EMID2;
rs7804961	7	102881160	0.504905	NAPEPLD;PMPCB;DNAJC2;
rs6958292	7	106157161	0.364354	;
rs10262923	7	106158370	0.364354	;
rs12535670	7	106431237	0.371007	PIK3CG;
rs6466396	7	111666943	0.338991	DOCK4;
rs10254201	7	112804274	0.362737	GPR85;
rs10238474	7	121457377	0.383681	PTPRZ1;
rs12111892	7	121464753	0.383681	PTPRZ1;
rs10256242	7	121488393	0.364439	PTPRZ1;
rs4731427	7	127884389	0.343893	LEP;RBM28;
rs2639141	7	128497945	0.429026	CALU;OPN1SW;CCDC136;FLNC;ATP6V1F;IRF5;TNPO3;
rs1077483	7	128743124	0.364354	TNPO3;TSPAN33;SMO;
rs11975493	7	128773770	0.379147	TNPO3;TSPAN33;SMO;AHCYL2;
rs4731904	7	132521753	0.338991	CHCHD3;
rs17170200	7	144287580	0.37338	TPK1;
rs801943	7	146227624	0.364175	CNTNAP2;
rs851720	7	147389581	0.526891	CNTNAP2;
rs700317	7	147407010	0.364439	CNTNAP2;
rs7791979	7	147449063	0.367112	CNTNAP2;
rs851654	7	147456946	0.36568	CNTNAP2;
rs2710126	7	147753897	0.355047	CNTNAP2;
rs12703164	7	151559533	0.352794	PRKAG2;GALNTL5;
rs4909055	7	157875343	0.345506	PTPRN2;
rs7803342	7	158170316	0.343362	PTPRN2;
rs2730228	7	158789361	0.338991	VIPR2;WDR60;
rs885861	7	158821547	0.338991	VIPR2;WDR60;
rs1616976	8	657650	0.376271	ERICH1;
rs11996744	8	2788597	0.363327	CSMD1;
rs6993520	8	2893932	0.343893	CSMD1;
rs10096862	8	2923691	0.3724	CSMD1;
rs4335144	8	2924890	0.363327	CSMD1;
rs7828114	8	3033518	0.36273	CSMD1;
rs28540652	8	10363730	0.44186	MSRA;PRSS55;
rs6601509	8	10565219	0.366959	RP1L1;C8orf74;SOX7;PINX1;
rs7835759	8	19181921	0.3948	SH2D4A;CSGALNACT1;
rs6557608	8	22881420	0.363327	PEBP4;RHOBTB2;TNFRSF10B;TNFRSF10C;
rs10866818	8	22888407	0.363327	PEBP4;RHOBTB2;TNFRSF10B;TNFRSF10C;
rs4443620	8	29688909	0.360042	;
rs13278786	8	29694470	0.360042	;
rs16879060	8	32118296	0.36273	NRG1;
rs10086057	8	39357501	0.357406	ADAM18;
rs10094577	8	42087576	0.425292	AP3M2;PLAT;IKBKB;
rs10090918	8	42089393	0.425292	AP3M2;PLAT;IKBKB;
rs6474383	8	42114485	0.425292	POLB;AP3M2;PLAT;IKBKB;
rs7015100	8	42120976	0.425292	POLB;AP3M2;PLAT;IKBKB;
rs744897	8	53015682	0.395415	ST18;
rs12334321	8	53029130	0.426867	ST18;
rs7829966	8	53081817	0.379894	ST18;
rs4281130	8	53092340	0.339413	ST18;
rs7834822	8	53095328	0.357406	ST18;
rs6989604	8	53100810	0.395415	ST18;
rs6989168	8	58361959	0.362653	;
rs7011042	8	66960324	0.367112	DNAJC5B;TRIM55;
rs17729279	8	70625574	0.359337	SULF1;SLCO5A1;
rs1481807	8	72074982	0.352794	EYA1;
rs6991116	8	74431025	0.334003	STAU2;
rs10504908	8	92484872	0.362737	SLC26A7;
rs6471285	8	92513770	0.362737	;
rs10107707	8	98038083	0.33321
rs3019092	8	101411343	0.375135	RNF19A;
rs642074	8	102514354	0.345328	GRHL2;
rs6994567	8	110778973	0.363327	SYBU;
rs12675695	8	110920215	0.340845	KCNV1;
rs2737229	8	116648565	0.420876	TRPS1;
rs7821975	8	116786132	0.403347	TRPS1;
rs1040333	8	116825349	0.444268	TRPS1;
rs2358065	8	116839939	0.444268	TRPS1;
rs16888238	8	117271045	0.334003	;
rs16888254	8	117294102	0.364354	;
rs869092	8	123587077	0.364175
rs17287947	8	123833835	0.39182	ZHX2;
rs17288045	8	123834984	0.39182	ZHX2;
rs12675789	8	123840945	0.39182	ZHX2;
rs4871345	8	124096227	0.351477	DERL1;WDR67;FAM83A;
rs11990795	8	124232609	0.33368	WDR67;FAM83A;C8orf76;ZHX1;ATAD2;
rs7838835	8	124292630	0.400613	FAM83A;C8orf76;ZHX1;ATAD2;
rs16898214	8	124296434	0.400613	FAM83A;C8orf76;ZHX1;ATAD2;
rs7841637	8	133701503	0.341518	PHF20L1;LRRC6;TMEM71;
rs7008436	8	134043772	0.395415	TG;SLA;
rs2233341	8	134256559	0.383681	WISP1;NDRG1;
rs2958830	8	134649346	0.400613	ST3GAL1;
rs2922494	8	134736033	0.362737	;
rs10505679	8	138461211	0.392786	;
rs1554349	8	139535354	0.361796	FAM135B;COL22A1;
rs7824440	8	139544624	0.361796	FAM135B;COL22A1;
rs11783008	8	140046162	0.361796	;
rs6578210	8	142680733	0.363327	;
rs1890587	9	1978127	0.366959	SMARCA2;
rs4741738	9	2583439	0.33321	VLDLR;
rs7028816	9	7889991	0.379147	C9orf123;
rs1450586	9	24006322	0.343893	;
rs1961757	9	25426716	0.36568	;
rs10966940	9	25519176	0.351717	;
rs6476020	9	27864330	0.334003	LINGO2;
rs1780055	9	30106229	0.332708	;
rs6476363	9	32491240	0.3399	ACO1;DDX58;TOPORS;NDUFB6;TIGD1L2;
rs17289927	9	32492352	0.33682	ACO1;DDX58;TOPORS;NDUFB6;TIGD1L2;
rs4131069	9	73285455	0.334003	TRPM3;
rs1011308	9	73288256	0.362737	TRPM3;
rs879857	9	73389934	0.379147	TRPM3;
rs1342018	9	75782131	0.375132	ALDH1A1;ANXA1;
rs2811226	9	75784264	0.3678	ALDH1A1;ANXA1;
rs4388509	9	75793399	0.345328	ALDH1A1;ANXA1;
rs156772	9	76249347	0.609369	;
rs7871222	9	76311161	0.488409	;
rs7853418	9	76318623	0.36568	;
rs2061398	9	76385522	0.357406	;
rs1458495	9	76427979	0.340845	;
rs7852195	9	81606411	0.402972	;
rs1873738	9	81777861	0.350278	;
rs7031185	9	82179623	0.33321	TLE4;
rs10867558	9	83121664	0.351477	;
rs7864580	9	85812142	0.351477	FRMD3;
rs7047758	9	88073247	0.381512	AGTPBP1;
rs3124236	9	90211490	0.364175	DAPK1;
rs3128522	9	90216821	0.341518	DAPK1;
rs678363	9	97295486	0.562749	HIATL1;FBP2;FBP1;
rs7860447	9	99263937	0.3948	ZNF367;HABP4;CDC14B;
rs965440	9	102257329	0.515431	;
rs7864482	9	102268861	0.515431	;
rs438403	9	103923185	0.344279
rs1364814	9	105138906	0.338991	;
rs2777799	9	107559059	0.3678	NIPSNAP3A;NIPSNAP3B;ABCA1;
rs10978431	9	108919024	0.37338	;
rs4452860	9	108925389	0.37338	;
rs7028916	9	108927068	0.37338	;
rs11789013	9	109677417	0.341518	;ZNF462;
rs2173193	9	115509156	0.33368	KIAA1958;C9orf80;SNX30;
rs715666	9	115530693	0.363327	KIAA1958;C9orf80;SNX30;
rs7039744	9	115531238	0.33368	KIAA1958;C9orf80;SNX30;
rs2792818	9	116159099	0.366959	RNF183;WDR31;BSPRY;HDHD3;ALAD;POLE3;C9orf43;RGS3;
rs7862256	9	119103247	0.364354	PAPPA;PAPPAS;ASTN2;
rs1928624	9	125415365	0.334003	OR1N2;OR1L8;OR1Q1;OR1B1;OR1L1;OR1L3;OR1L4;OR1L6;
rs2215532	9	125418870	0.334003	OR1L8;OR1Q1;OR1B1;OR1L1;OR1L3;OR1L4;OR1L6;
rs7045172	9	125436277	0.364354	OR1Q1;OR1B1;OR1L1;OR1L3;OR1L4;OR1L6;SKA2L;
rs7030596	9	125436330	0.351717	OR1Q1;OR1B1;OR1L1;OR1L3;OR1L4;OR1L6;SKA2L;
rs16912099	9	125437769	0.351717	OR1Q1;OR1B1;OR1L1;OR1L3;OR1L4;OR1L6;SKA2L;
rs9299284	9	125471244	0.364354	OR1Q1;OR1B1;OR1L1;OR1L3;OR1L4;OR1L6;SKA2L;OR5C1;PDCL;OR1K1;
rs7019762	9	128923809	0.37338	;
rs10988217	9	131888116	0.389026	SH3GLB2;FAM73B;DOLPP1;CRAT;PPP2R4;IER5L;
rs6537941	9	137559417	0.33321	C9orf104;COL5A1;
rs7076428	10	6241803	0.351717	RBM17;PFKFB3;
rs7909368	10	7084300	0.36568	;
rs11255201	10	7621578	0.393676	ITIH5;
rs10906498	10	13859410	0.3399	FRMD4A;
rs1755123	10	14299501	0.351717	FRMD4A;
rs7902261	10	15117672	0.343893	MEIG1;OLAH;ACBD7;NMT2;C10orf111;RPP38;
rs7904868	10	15817004	0.339413	ITGA8;FAM188A;
rs10904665	10	16068563	0.389026	;
rs12415711	10	16078544	0.376271	;
rs1361588	10	16079451	0.376271	;
rs11012368	10	18338330	0.33761	SLC39A12;CACNB2;
rs7089228	10	18585219	0.357406	CACNB2;
rs1627983	10	22913051	0.441436	PIP4K2A;
rs1750770	10	22926993	0.39927	PIP4K2A;
rs1171505	10	22951650	0.385826	PIP4K2A;
rs11013104	10	22985068	0.36568	PIP4K2A;
rs10763978	10	34602653	0.39182	PARD3;
rs3781127	10	34607015	0.39182	PARD3;
rs10740885	10	34619946	0.39182	PARD3;
rs2384208	10	34627212	0.39182	PARD3;
rs10763981	10	34640064	0.429026	PARD3;
rs10827355	10	34650318	0.429026	PARD3;
rs7090721	10	34651987	0.429026	PARD3;
rs1987114	10	34673746	0.39182	PARD3;
rs7893539	10	34685741	0.39182	PARD3;
rs3851066	10	34697974	0.39182	PARD3;
rs11239751	10	43220285	0.38684	ZNF33B;BMS1;
rs16937491	10	52237841	0.351717	SGMS1;
rs16937775	10	52266687	0.392786	SGMS1;
rs10821623	10	52477351	0.653671	SGMS1;ASAH2B;A1CF;
rs2816835	10	52752634	0.355047	PRKG1;
rs7079154	10	54181885	0.351717	;
rs1781451	10	56296300	0.351717	PCDH15;
rs4948236	10	61385774	0.345506	SLC16A9;
rs10821592	10	61533605	0.425292	SLC16A9;CCDC6;
rs1949257	10	61536053	0.33321	SLC16A9;CCDC6;
rs7079347	10	66276295	0.470021	;
rs10998072	10	70091923	0.339413	PBLD;HNRNPH3;RUFY2;DNA2;
rs12413410	10	70385230	0.421628	SLC25A16;TET1;CCAR1;
rs9415996	10	73524368	0.440707	CDH23;C10orf105;C10orf54;PSAP;
rs7919533	10	73525525	0.382733	CDH23;C10orf105;C10orf54;PSAP;
rs9299508	10	73543453	0.49019	CDH23;C10orf105;C10orf54;PSAP;
rs9416005	10	73546942	0.599235	CDH23;C10orf105;C10orf54;PSAP;
rs1015193	10	73584426	0.482015	CDH23;C10orf105;C10orf54;PSAP;
rs9415064	10	74089364	0.360042	ANAPC16;DDIT4;DNAJB12;CBARA1;
rs7090153	10	74138489	0.364439	DNAJB12;CBARA1;
rs11000276	10	74139200	0.340291	DNAJB12;CBARA1;
rs12357282	10	74149787	0.364439	DNAJB12;CBARA1;
rs10823921	10	74173864	0.364439	DNAJB12;CBARA1;
rs11000301	10	74206576	0.383681	DNAJB12;CBARA1;
rs11000309	10	74210239	0.383681	DNAJB12;CBARA1;
rs2065814	10	74224441	0.364439	CBARA1;
rs4561121	10	74224647	0.383681	CBARA1;
rs7894048	10	74243076	0.383681	CBARA1;
rs997969	10	74254605	0.383681	CBARA1;
rs12783031	10	74262555	0.345506	CBARA1;
rs11000340	10	74291131	0.383681	CBARA1;
rs915434	10	74301725	0.383681	CBARA1;
rs12412815	10	74314296	0.383681	CBARA1;
rs1414532	10	74327657	0.364439	CBARA1;
rs3000978	10	74410169	0.364439	CCDC109A;CBARA1;
rs7920193	10	74430595	0.364439	CCDC109A;CBARA1;
rs3009551	10	74464138	0.364439	CCDC109A;CBARA1;
rs3009547	10	74482123	0.364439	CCDC109A;CBARA1;
rs3009546	10	74484114	0.364439	CCDC109A;CBARA1;
rs7086453	10	74514615	0.364439	CCDC109A;
rs2166334	10	74567059	0.364439	CCDC109A;OIT3;
rs12146246	10	74574063	0.364439	CCDC109A;OIT3;
rs7093820	10	74595005	0.345328	CCDC109A;OIT3;PLA2G12B;
rs7911632	10	74599032	0.364439	CCDC109A;OIT3;PLA2G12B;
rs7076278	10	74600066	0.364439	CCDC109A;OIT3;PLA2G12B;
rs12570126	10	75416789	0.420876	USP54;MYOZ1;SYNPO2L;AGAP5;C10orf102;SEC24C;
rs4746143	10	75477298	0.36568	USP54;MYOZ1;SYNPO2L;AGAP5;C10orf102;SEC24C;FUT11;CHCHD1;KIAA0913;NDST2;CAMK2G;
rs12256103	10	75545251	0.332708	AGAP5;C10orf102;SEC24C;FUT11;CHCHD1;KIAA0913;NDST2;CAMK2G;
rs2271271	10	75558867	0.36568	C10orf102;SEC24C;FUT11;CHCHD1;KIAA0913;NDST2;CAMK2G;
rs2894347	10	78629107	0.389026	KCNMA1;
rs10762732	10	78630497	0.367112	KCNMA1;
rs7078013	10	78638957	0.367112	KCNMA1;
rs10887272	10	86058516	0.48727	CDHR1;LRIT2;LRIT1;RGR;FAM190B;
rs7908765	10	88488806	0.37338	OPN4;LDB3;BMPR1A;
rs6586196	10	91194067	0.3399	LIPA;IFIT3;IFIT1B;IFIT1;IFIT5;SLC16A12;
rs3925591	10	91625311	0.551605	KIF20B;
rs7919792	10	93250690	0.455057	HECTD2;
rs11186599	10	93285702	0.33761	HECTD2;
rs4919083	10	98958738	0.352794	ARHGAP19;SLIT1;
rs3913632	10	111075022	0.397828	;
rs1898457	10	124874332	0.392786	HMX2;HMX3;BUB3;ACADSB;
rs9663318	10	129128317	0.390392	DOCK1;
rs7394956	11	5850737	0.350278	TRIM5;TRIM22;OR56B1;OR52N4;OR52N5;OR52N1;OR52N2;OR52E6;OR52E8;OR52E4;
rs7938371	11	6898540	0.33368	OR2AG1;OR6A2;OR10A5;OR10A2;OR10A4;OR2D2;OR2D3;ZNF215;
rs4758042	11	8129296	0.338991	TUB;RIC3;
rs10734629	11	8186677	0.360042	TUB;RIC3;LMO1;
rs994953	11	14843739	0.400613	PDE3B;CYP2R1;CALCB;
rs7124411	11	17771168	0.362737	MYOD1;KCNC1;SERGEF;
rs11824673	11	18225827	0.343893	SAAL1;MRGPRX3;MRGPRX4;SAA4;SAA2;SAA1;HPS5;
rs10833134	11	19627527	0.352794	NAV2;
rs4244502	11	23677246	0.3399	;
rs10767101	11	23679692	0.3399	;
rs12281955	11	23694031	0.382733	;
rs4562829	11	23733270	0.352794	;
rs12277717	11	25432771	0.522084	;
rs10767795	11	29249635	0.338991	;
rs1502447	11	29250158	0.359337	;
rs9971389	11	29268942	0.359337	;
rs4459336	11	29289848	0.338991	;
rs7929751	11	29290569	0.379961	;
rs163879	11	30951674	0.33321	DCDC5;DCDC1;
rs4755302	11	45015345	0.350278	TSPAN18;TP53I11;
rs4755312	11	45093614	0.33321	PRDM11;
rs7926308	11	45335053	0.458475	PRDM11;SYT13;
rs1906585	11	45461369	0.351717	;
rs518167	11	88668140	0.362653	GRM5;
rs1943381	11	89939448	0.397828	NAALAD2;CHORDC1;
rs7111107	11	89942062	0.345506	NAALAD2;CHORDC1;
rs2155056	11	89962734	0.39927	NAALAD2;CHORDC1;
rs10830895	11	92064828	0.403347	FAT3;
rs1941430	11	92108243	0.379894	FAT3;
rs652365	11	92188498	0.345506	FAT3;
rs568629	11	92307679	0.332708	FAT3;
rs1945520	11	92312239	0.332708	FAT3;
rs625359	11	93570633	0.335706	TAF1D;C11orf90;C11orf54;MED17;
rs1506657	11	93637839	0.352794	C11orf90;MED17;
rs499952	11	94182992	0.518568	PIWIL4;FUT4;ANKRD49;MRE11A;GPR83;
rs643281	11	102386076	0.375135	TMEM123;MMP7;MMP20;
rs11217349	11	119475074	0.36273	PVRL1;
rs11600070	11	119475308	0.362737	PVRL1;
rs11600057	11	119475341	0.362737	PVRL1;
rs3855349	11	122396531	0.364439	;
rs7103923	11	125069931	0.341518	;PKNOX2;TMEM218;
rs12289208	11	125224268	0.364354	;PKNOX2;FEZ1;
rs3740879	11	129860701	0.341518	;APLP2;NFRKB;PRDM10;
rs4937477	11	129867348	0.382733	;APLP2;PRDM10;
rs4937479	11	129877841	0.352794	;APLP2;PRDM10;
rs58795	11	131920067	0.379894	NTM;
rs1793640	11	131921698	0.360042	NTM;
rs502783	12	294798	0.351477	SLC6A12;IQSEC3;SLC6A13;KDM5A;
rs1260003	12	32086561	0.409411	C12orf35;
rs11835806	12	33101258	0.366959	PKP2;
rs4128506	12	33102575	0.357406	PKP2;
rs6488112	12	33104785	0.332708	PKP2;
rs6488113	12	33104881	0.357406	PKP2;
rs7136347	12	38453531	0.429515	;
rs11168235	12	38888525	0.351717	;
rs1896024	12	45560192	0.334003	PLEKHA8P1;ANO6;
rs180429	12	47177938	0.332708	SLC38A4;
rs1244874	12	65107135	0.345506	RASSF3;GNS;TBC1D30;
rs2583939	12	66213521	0.345328	HMGA2;
rs10492203	12	68199029	0.340845	;
rs1222513	12	90773613	0.345328	;
rs6538754	12	97361004	0.33321	C12orf55;C12orf63;NEDD1;
rs9634183	12	97367469	0.33321	C12orf55;C12orf63;NEDD1;
rs7976190	12	97367972	0.33321	C12orf55;C12orf63;NEDD1;
rs6489851	12	113128754	0.36273	;
rs4238032	12	113216693	0.33321	RPH3A;
rs1156817	12	113238728	0.382733	RPH3A;
rs739834	12	113259331	0.375132	RPH3A;OAS1;
rs11043196	12	122212659	0.3678	TMEM120B;RHOF;SETD1B;HPD;
rs16920436	12	126762224	0.352794	;
rs2191191	12	126762882	0.352794	;
rs2541978	12	127380244	0.379147	;
rs10466865	12	127507099	0.339413	;
rs3850009	12	129768454	0.36568	TMEM132D;
rs4769148	13	19283000	0.340291	;
rs2880301	13	20100534	0.343893	TPTE2;
rs509012	13	22294663	0.40868	FGF9;
rs2321231	13	22988918	0.375135	;
rs2940232	13	23025141	0.361796	;
rs3008070	13	23026451	0.361796	;
rs11617065	13	30488370	0.363327	UBL3;
rs7994117	13	30488799	0.351717	UBL3;
rs2031491	13	30490882	0.351717	UBL3;
rs10732714	13	30499153	0.335706	UBL3;
rs7989727	13	41980077	0.361796	NAA16;C13orf15;
rs9594537	13	41981279	0.383006	NAA16;C13orf15;
rs9562501	13	44205683	0.402972	ENOX1;
rs4942242	13	44217064	0.339413	ENOX1;
rs1105856	13	44227067	0.371007	ENOX1;
rs2773285	13	44820767	0.357406
rs2095575	13	55083287	0.33682	;
rs9527232	13	55180814	0.359337	;
rs9527233	13	55182083	0.359337	;
rs54939	13	55552706	0.379894	;
rs263839	13	55559697	0.469598	;
rs9538484	13	60219544	0.332708	DIAPH3;
rs9538644	13	60895264	0.379961	TDRD3;
rs12874317	13	61585980	0.392786	;
rs17082851	13	68310887	0.367112	;
rs1316571	13	68320718	0.332708	;
rs1411888	13	68381003	0.375135	;
rs7989612	13	68402144	0.366959	;
rs1393658	13	70061928	0.422038	;
rs1969954	13	77767989	0.357406	MYCBP2;
rs2329029	13	77782296	0.40868	MYCBP2;
rs9530631	13	77862984	0.382733	MYCBP2;
rs7324014	13	77897090	0.40868	MYCBP2;
rs1891057	13	79425172	0.3678	;
rs7327514	13	79436099	0.381512	;
rs9284263	13	91762999	0.479631	;
rs9557251	13	100178627	0.332708	TM9SF2;CLYBL;
rs7321735	13	100203573	0.335706	TM9SF2;CLYBL;
rs330570	13	111293847	0.36273	RAB20;CARKD;CARS2;ING1;
rs7148287	14	21311146	0.350278	EDDM3A;EDDM3B;RNASE6;RNASE1;RNASE3;
rs1983521	14	22618480	0.360042
rs12896322	14	32004573	0.402972	;C14orf126;GPR33;NUBPL;
rs4981115	14	32171075	0.361796	NUBPL;
rs7153589	14	32176039	0.383006	NUBPL;
rs11156699	14	32183849	0.366608	NUBPL;
rs9783630	14	45760335	0.364354	FANCM;MIS18BP1;
rs449875	14	46325437	0.383006	;
rs8010357	14	47861924	0.363327	MDGA2;
rs10498429	14	51942281	0.33761	FRMD6;
rs12147302	14	52261163	0.720715	FRMD6;GNG2;
rs7153014	14	57186854	0.37338	C14orf101;OTX2;
rs198247	14	57188907	0.553769	C14orf101;OTX2;
rs198246	14	57189191	0.424781	C14orf101;OTX2;
rs198263	14	57291762	0.37338	OTX2;
rs11158347	14	61930678	0.359337	PRKCH;
rs2147539	14	61940941	0.338991	PRKCH;
rs2360992	14	76774194	0.364439	ESRRB;
rs10498620	14	89745615	0.340845	FOXN3;
rs11847580	14	102157773	0.364175	PPP2R5C;
rs1958952	14	102161597	0.364175	PPP2R5C;
rs2251246	14	102360916	0.343362	PPP2R5C;DYNC1H1;
rs11624389	14	102398267	0.360042	PPP2R5C;DYNC1H1;
rs3759558	14	102774260	0.3399	WDR20;RAGE;ZNF839;CINP;TECPR2;
rs12185065	14	103074636	0.350278	ANKRD9;RCOR1;
rs1190344	14	103097912	0.350278	RCOR1;
rs1190335	14	103111358	0.357406	RCOR1;
rs12892602	14	103114091	0.350278	RCOR1;
rs8013886	14	103117389	0.350278	RCOR1;
rs7152144	14	103126101	0.350278	RCOR1;
rs12590775	14	103150623	0.350278	RCOR1;TRAF3;
rs4906250	14	103170765	0.362653	RCOR1;TRAF3;
rs7151545	14	103177644	0.398015	RCOR1;TRAF3;
rs941727	14	103191471	0.3399	RCOR1;TRAF3;
rs4906254	14	103209153	0.3399	RCOR1;TRAF3;
rs12435483	14	103331608	0.383681	TRAF3;AMN;CDC42BPB;
rs2763529	14	103654939	0.357406	EXOC3L4;TNFAIP2;
rs2162240	15	25321946	0.335706	SNRPN;SNURF;
rs4779521	15	31672128	0.447793	CHRNA7;KLF13;
rs8027930	15	37922267	0.343362	;
rs2412508	15	40593431	0.335706	C15orf52;C15orf23;PLCB2;C15orf56;PHGR1;DISP2;BUB1B;PAK6;
rs4405491	15	52515523	0.444268	MYO5A;MYO5C;GNB5;
rs3751629	15	52564191	0.339413	MYO5A;MYO5C;GNB5;
rs4608282	15	52564365	0.339413	MYO5A;MYO5C;GNB5;
rs2414179	15	53008361	0.3399	ONECUT1;KIAA1370;
rs2440373	15	53102587	0.357406	ONECUT1;
rs2440370	15	53113429	0.441436	ONECUT1;
rs16942152	15	60416706	0.334003	;
rs1426075	15	69865223	0.352794	;
rs11856823	15	69882178	0.352794	;
rs925481	15	70737151	0.357406	;
rs16954738	15	71018967	0.408047	UACA;
rs2288258	15	72636801	0.424211	PARP6;CELF6;HEXA;TMEM202;
rs8028788	15	77928379	0.371007	LINGO1;
rs7403706	15	80861365	0.357406	ARNT2;
rs4965136	15	97326194	0.398015	SPATA8;
rs2134596	15	97358067	0.332708	SPATA8;
rs4301994	15	97367115	0.451069	SPATA8;
rs12902051	15	97369199	0.332708	SPATA8;
rs7179800	15	97371428	0.339413	SPATA8;
rs11635459	15	98665216	0.397828	;
rs12324377	15	98666810	0.383006	;
rs1319869	15	99212485	0.338991	IGF1R;
rs4305005	15	99215098	0.338991	IGF1R;
rs3752496	16	710255	0.350278	C16orf11;PIGQ;NHLRC4;RAB40C;WFIKKN1;FAM195A;MSLN;WDR90;RHOT2;RHBDL1;STUB1;JMJD8;WDR24;FBXL16;METRN;FAM173A;CCDC78;HAGHL;NARFL;
rs2301426	16	711905	0.375132	C16orf11;PIGQ;NHLRC4;RAB40C;WFIKKN1;FAM195A;MSLN;WDR90;RHOT2;RHBDL1;STUB1;JMJD8;WDR24;FBXL16;METRN;FAM173A;CCDC78;HAGHL;NARFL;
rs1044662	16	715060	0.375132	C16orf11;PIGQ;NHLRC4;RAB40C;WFIKKN1;FAM195A;MSLN;WDR90;RHOT2;RHBDL1;STUB1;JMJD8;WDR24;FBXL16;METRN;FAM173A;CCDC78;HAGHL;NARFL;
rs11866949	16	716273	0.423877	PIGQ;NHLRC4;RAB40C;WFIKKN1;FAM195A;MSLN;WDR90;RHOT2;RHBDL1;STUB1;JMJD8;WDR24;FBXL16;METRN;FAM173A;CCDC78;HAGHL;NARFL;
rs11075375	16	17824917	0.357406	;
rs6565259	16	28898793	0.499164	ATXN2L;TUFM;SH2B1;ATP2A1;RABEP2;CD19;NFATC2IP;SPNS1;LAT;
rs8052030	16	49130358	0.392786	;
rs27801	16	49433804	0.341518	C16orf78;ZNF423;
rs1111316	16	51603899	0.362737	;
rs2647979	16	51623435	0.352794	;
rs9935845	16	51847798	0.359337	;
rs7193701	16	68185160	0.462993	DUS2L;NFATC3;ESRP2;PLA2G15;
rs2356033	16	71097724	0.45779	HYDIN;
rs9923737	16	78533986	0.37338	WWOX;
rs16961807	16	83822637	0.425292	CDH13;HSBP1;
rs13334579	16	83823620	0.425292	CDH13;HSBP1;
rs8058334	16	83825634	0.393421	CDH13;HSBP1;
rs3759975	16	84221085	0.375135	LRRC50;TAF1C;ADAD2;KCNG4;MBTPS1;HSDL1;
rs8050617	16	84225986	0.42618	LRRC50;TAF1C;ADAD2;KCNG4;MBTPS1;HSDL1;
rs2326171	16	84231433	0.345506	LRRC50;TAF1C;ADAD2;KCNG4;WFDC1;MBTPS1;HSDL1;
rs2306635	16	85386325	0.382733	;
rs7205083	16	86981573	0.420876	;
rs6502697	17	3029420	0.339413	OR1G1;OR1A2;RAP1GAP2;OR1D2;OR1A1;
rs9907500	17	4007875	0.33368	ZZEF1;ANKFY1;CYB5D2;
rs12450758	17	17260170	0.345506	COPS3;NT5M;
rs9303674	17	32458849	0.411177	ACCN1;
rs9901756	17	32464154	0.351717	ACCN1;
rs9895998	17	35448211	0.376271	AATF;ACACA;
rs1900101	17	35455277	0.376271	AATF;ACACA;
rs9912138	17	35483151	0.376271	AATF;ACACA;
rs7219671	17	35489362	0.40868	AATF;ACACA;
rs2121017	17	35537338	0.332708	ACACA;
rs8081866	17	35567135	0.351477	ACACA;
rs2542662	17	35635537	0.36273	ACACA;C17orf78;
rs1473626	17	35721793	0.3399	ACACA;C17orf78;TADA2A;
rs7213046	17	45052312	0.390392	WNT9B;GOSR2;RPRML;
rs1004485	17	45053997	0.357406	WNT9B;GOSR2;RPRML;
rs3851788	17	45054149	0.357406	WNT9B;GOSR2;RPRML;
rs1317636	17	47551127	0.33761	PHB;NGFR;
rs6504619	17	47712338	0.340845	NXPH3;SPOP;SLC35B1;FAM117A;
rs2008954	17	47716310	0.340845	NXPH3;SPOP;SLC35B1;FAM117A;
rs10853111	17	47718188	0.340845	NXPH3;SPOP;SLC35B1;FAM117A;
rs425459	17	50054201	0.37338	CA10;
rs7216649	17	50167840	0.349982	CA10;
rs2332902	17	55375255	0.352794	MSI2;
rs11079407	17	59053172	0.362653	BCAS3;
rs722681	17	59067621	0.362653	BCAS3;
rs7214440	17	59070573	0.362653	BCAS3;
rs16944770	17	59113929	0.362653	BCAS3;
rs8064681	17	59155210	0.340291	BCAS3;
rs2052074	17	59161646	0.340291	BCAS3;
rs2191163	17	59179723	0.362653	BCAS3;
rs758541	17	59223293	0.357406	BCAS3;
rs2191165	17	59225875	0.360042	BCAS3;
rs11868441	17	59239221	0.340291	BCAS3;
rs979754	17	60609593	0.403053	METTL2A;TLK2;MRC2;
rs1877823	17	63226943	0.364354	RGS9;
rs2625565	17	65683398	0.364175	PITPNC1;NOL11;
rs7222838	17	67004072	0.349982	ABCA8;ABCA9;ABCA6;
rs1010161	17	72337651	0.355047	TTYH2;DNAI2;KIF19;BTBD17;GPR142;GPRC5C;
rs3744152	17	72355952	0.37338	TTYH2;DNAI2;KIF19;BTBD17;GPR142;GPRC5C;
rs9912380	17	72390206	0.379894	DNAI2;KIF19;BTBD17;GPR142;GPRC5C;CD300A;
rs4789659	17	72398336	0.379894	DNAI2;KIF19;BTBD17;GPR142;GPRC5C;CD300A;
rs4073996	17	77544751	0.364175	RBFOX3;
rs4969479	17	79992110	0.335706	PYCR1;MYADML2;NOTUM;ASPSCR1;STRA13;LRRC45;RAC3;DCXR;RFNG;GPS1;DUS1L;FASN;CCDC57;
rs2847087	18	121949	0.542323	;USP14;THOC1;
rs1662291	18	3338827	0.344279	MYL12A;MYL12B;TGIF1;
rs768214	18	3342256	0.500459	MYL12A;MYL12B;TGIF1;
rs10502330	18	5417253	0.371007	EPB41L3;
rs12606598	18	5422669	0.465037	EPB41L3;
rs4797212	18	5424807	0.362737	EPB41L3;
rs8083933	18	5718931	0.33368	EPB41L3;
rs498639	18	6060005	0.355606	L3MBTL4;
rs660633	18	7685307	0.442799	PTPRM;
rs1391471	18	11297066	0.350468	;
rs178003	18	20084756	0.360042	;CTAGE1;
rs1652362	18	21176770	0.350278	C18orf8;NPC1;ANKRD29;LAMA3;
rs7237909	18	23508246	0.363327	SS18;
rs495401	18	26499413	0.36568	;
rs12456841	18	26519972	0.352794	;
rs12104101	18	26545063	0.435242	;
rs11877588	18	26563494	0.379147	;
rs2155771	18	26564127	0.467999	;
rs1833422	18	26682259	0.39927	;
rs2155933	18	26694872	0.486246	;
rs2032725	18	26730357	0.455787	;
rs8099679	18	26838087	0.351477	;
rs4429369	18	26851478	0.421628	;
rs966304	18	26853787	0.379894	;
rs1528832	18	26855696	0.421628	;
rs983950	18	26862410	0.389026	;
rs4383230	18	26862435	0.379894	;
rs13313624	18	26872113	0.404469	;
rs9285373	18	70831869	0.494601	;
rs8088596	18	74491953	0.33682	ZNF236;
rs9947946	18	74515017	0.345506	ZNF236;
rs636692	18	74757060	0.462413	ZNF236;MBP;
rs6510967	19	776648	0.344279	FSTL3;PRSSL1;PALM;C19orf21;PTBP1;MIR3187;AZU1;PRTN3;ELANE;CFD;MED16;
rs16993016	19	5497748	0.350278	ZNRF4;SAFB2;
rs10415904	19	9314135	0.332708	OR7G1;OR7G3;ZNF317;OR7D2;OR7D4;OR7E24;ZNF699;
rs10407714	19	9319223	0.385826	OR7G1;OR7G3;ZNF317;OR7D2;OR7D4;OR7E24;ZNF699;
rs10408761	19	9349367	0.341518	ZNF317;OR7D2;OR7D4;OR7E24;ZNF699;ZNF559;ZNF177;
rs4635448	19	9349460	0.341518	ZNF317;OR7D2;OR7D4;OR7E24;ZNF699;ZNF559;ZNF177;
rs2240927	19	9362343	0.400659	ZNF317;OR7D2;OR7D4;OR7E24;ZNF699;ZNF559;ZNF177;
rs7256212	19	9715431	0.37338	ZNF426;ZNF121;ZNF561;ZNF562;ZNF812;
rs10414758	19	9835620	0.363327	ZNF562;ZNF812;ZNF846;FBXL12;
rs10419441	19	9881256	0.389026	ZNF562;ZNF812;ZNF846;FBXL12;UBL5;PIN1;OLFM2;
rs7252243	19	36173537	0.332708	ARHGAP33;HAUS5;RBM42;ETV2;COX6B1;UPK1A;ZBTB32;TMEM149;U2AF1L4;PSENEN;LIN37;HSPB6;C19orf55;
rs2960354	19	39018280	0.398537	RYR1;MAP4K1;EIF3K;
rs383991	19	39555041	0.361796	SARS2;FBXO17;FBXO27;PAK4;
rs7257908	19	43432523	0.334662	PSG1;PSG6;PSG7;PSG11;
rs296381	19	48371102	0.33368	SEPW1;TPRX1;CRX;SULT2A1;
rs274883	19	48622545	0.361796	ELSPBP1;CABP5;PLA2G4C;LIG1;C19orf68;CARD8;
rs4275955	19	54202507	0.426867	DPRX;NLRP12;
rs7254177	19	54206688	0.334003	DPRX;NLRP12;
rs8105023	19	56221584	0.357406	ZNF784;ZNF580;ZNF581;CCDC106;U2AF2;EPN1;NLRP9;RFPL4A;NLRP11;
rs6036816	20	304086	0.349982	SOX12;ZCCHC3;TRIB3;NRSN2;DEFB132;C20orf96;DEFB129;RBCK1;
rs159763	20	4334798	0.367112	;
rs159764	20	4335298	0.367112	;
rs159774	20	4340694	0.389026	;
rs159784	20	4348037	0.341518	;
rs6052778	20	4689236	0.363327	PRNP;PRND;PRNT;RASSF2;
rs997972	20	16561203	0.340845	KIF16B;
rs6131851	20	16603291	0.340845	KIF16B;
rs6044176	20	16607054	0.3399	KIF16B;
GA035357	20	31291483	0.36273	;COMMD7;DNMT3B;
rs6059909	20	33139691	0.36273	ITCH;DYNLRB1;MAP1LC3A;PIGU;
rs11908081	20	41582241	0.363327	PTPRT;
rs6030745	20	41897090	0.339413	PTPRT;
rs6093795	20	41897681	0.339413	PTPRT;
rs1293423	20	51744157	0.410368	TSHZ2;
rs7266390	20	51948402	0.343362	TSHZ2;
rs2870355	20	53314106	0.492066	DOK5;
rs7266699	20	58253438	0.398537	PHACTR3;
rs6100556	20	58267648	0.643324	PHACTR3;
rs6015553	20	58276196	0.367112	PHACTR3;
rs239019	21	17699639	0.363595	;
rs12626525	21	24966812	0.467756	;
rs432137	21	37953187	0.379961	CLDN14;
rs432294	21	37954987	0.379894	CLDN14;
rs2837965	21	42567637	0.332708	BACE2;
rs9637161	21	44792929	0.343362	SIK1;
rs6519146	22	39287536	0.334003	SUN2;DNAL4;NPTXR;CBX6;APOBEC3A;APOBEC3B;
rs5750761	22	39575692	0.340845	APOBEC3G;APOBEC3H;CBX7;PDGFB;
rs12166894	22	39575848	0.415646	APOBEC3G;APOBEC3H;CBX7;PDGFB;
rs138532	22	47004148	0.332708	CELSR1;GRAMD4;CERK;
rs848728	22	49740746	0.351477	C22orf34;
rs28479081	22	50345729	0.332708	ZBED4;ALG12;CRELD2;PIM3;IL17REL;

## Sheet: Table_S2
Table S2 Top .1% Amhara LSBL results
SNP ID	Chr	Position (B37)	LSBL Amhara	genes within 100 kb
rs170629	1	7910391	0.355336	CAMTA1;VAMP3;PER3;UTS2;TNFRSF9;
rs301805	1	8481016	0.354846	SLC45A1;RERE;
rs7530465	1	9068386	0.369781	CA6;SLC2A7;SLC2A5;GPR157;
rs9659675	1	18483918	0.395711	IGSF21;
rs1476351	1	25547381	0.396928	SYF2;C1orf63;RHD;
rs6672228	1	25558152	0.396928	SYF2;C1orf63;RHD;
rs6425992	1	37021076	0.402193	MRPS15;CSF3R;
rs230271	1	40290597	0.374622	PPIE;BMP8B;OXCT2;TRIT1;MYCL1;
rs6600301	1	40294186	0.449226	PPIE;BMP8B;OXCT2;TRIT1;MYCL1;
rs269293	1	53187767	0.505816	FAM159A;C1orf163;ZYG11B;
rs561248	1	57704778	0.360901	DAB1;
rs4912316	1	58743499	0.375447	DAB1;
rs2760501	1	59251097	0.367885	MYSM1;JUN;
rs11161510	1	76210289	0.382929	ACADM;RABGGTB;MSH4;
rs11549022	1	76227022	0.382929	ACADM;RABGGTB;MSH4;
rs10782582	1	76383297	0.382907	MSH4;ASB17;
rs914959	1	97640563	0.359483	DPYD;
rs3762412	1	97657086	0.359483	DPYD;
rs11164559	1	103088742	0.359724	;
rs2229783	1	103352451	0.401612	COL11A1;
rs4385741	1	107724319	0.409794	NTNG1;
rs345271	1	108498145	0.487181	VAV3;
rs73143	1	108518870	0.530233	VAV3;
rs2336645	1	108524174	0.42354	VAV3;
rs7413197	1	116750625	0.358665	MAB21L3;
rs10923995	1	116751013	0.366231	MAB21L3;
rs10754436	1	116768898	0.360954	MAB21L3;
rs10737765	1	116770202	0.372518	MAB21L3;
rs835574	1	120463230	0.376116	ADAM30;NOTCH2;
rs12750640	1	121347754	0.579454	;
rs11264431	1	156022802	0.36644	ARHGEF2;SSR2;UBQLN4;LAMTOR2;RAB25;MEX3A;LMSEMA4A;
rs11264432	1	156042915	0.429285	ARHGEF2;SSR2;UBQLN4;LAMTOR2;RAB25;MEX3A;LMSEMA4A;
rs1894043	1	159069211	0.381742	IFI16;AIM2;CADM3;
rs2789423	1	159885500	0.429149	FCRL6;SLAMF8;C1orf204;VSIG8;CCDC19;TAGLN2;IGSF9;SLAMF9;
rs28450935	1	206302435	0.380257	AVPR1B;C1orf186;CTSE;
rs11582700	1	210663726	0.375421	HHAT;
rs10494969	1	214381305	0.367798	SMYD2;
rs12133452	1	237146261	0.354209	MTR;RYR2;
rs12047281	1	237161467	0.382352	MTR;RYR2;
rs4659762	1	237167218	0.440775	MTR;RYR2;
rs1417301	1	237168374	0.361067	RYR2;
rs12135273	1	237168437	0.361067	RYR2;
rs2065985	1	237427945	0.360901	RYR2;
rs4659491	1	237433239	0.3596	RYR2;
rs2953329	1	244025999	0.399718	AKT3;
rs3806268	1	247587477	0.368414	ZNF496;NLRP3;OR2B11;C1orf150;
rs7527770	1	248227201	0.429743	OR2L13;OR2AK2;OR2L5;OR2L2;OR2L3;OR2M5;
rs11204592	1	248279484	0.541369	OR2L13;OR2L5;OR2L2;OR2L3;OR2M5;OR2M2;OR2M3;
rs6681099	1	249138233	0.390829	SH3BP5L;ZNF672;ZNF692;PGBD2;
rs10788875	1	249170711	0.420269	SH3BP5L;ZNF672;ZNF692;PGBD2;
rs1656327	2	2884104	0.366299	;
rs3856447	2	8750266	0.388299	ID2;
rs1054765	2	8811354	0.429149	ID2;KIDINS220;
rs6431975	2	9228515	0.354604	MBOAT2;
rs11127255	2	30268042	0.381791	;
rs7581045	2	56857049	0.36696	;
rs243073	2	60618690	0.373448	BCL11A;
rs13014169	2	62369393	0.450751	COMMD1;B3GNT2;
rs2081398	2	67072082	0.370796	;
rs6546493	2	69489816	0.365504	ANTXR1;GFPT1;
rs4852879	2	72823177	0.363799	EXOC6B;
rs879511	2	73179990	0.432806	SPR;EMX1;SFXN5;
rs828842	2	74355244	0.363953	TET3;BOLA3;MOBKL1B;MTHFD2;SLC4A5;
rs980545	2	75460060	0.402115	TACR1;
rs13017967	2	75461177	0.390039	TACR1;
rs1900264	2	80354170	0.35941	CTNNA2;
rs7581293	2	82788806	0.36644	;
rs3769691	2	99273854	0.354307	INPP4A;C2orf64;UNC50;MGAT4A;
rs4850990	2	102457090	0.381638	MAP4K4;
rs6543100	2	102481023	0.449974	MAP4K4;
rs11689885	2	102506786	0.449493	MAP4K4;
rs6705975	2	102508146	0.446682	MAP4K4;
rs2871432	2	102517374	0.446682	MAP4K4;IL1R2;
rs6733846	2	102520507	0.380502	MAP4K4;IL1R2;
rs6720836	2	102520528	0.446682	MAP4K4;IL1R2;
rs13025571	2	104838114	0.402275	;
rs4851687	2	104957361	0.372963
rs11887088	2	114821532	0.358055	;
rs7560037	2	143829803	0.660571	KYNU;ARHGAP15;
rs7426114	2	152527572	0.366306	NEB;
rs6433569	2	152552062	0.383824	NEB;ARL5A;
rs4309576	2	152612245	0.377364	NEB;ARL5A;CACNB4;
rs1799	2	152655471	0.371846	NEB;ARL5A;CACNB4;
rs1054883	2	152657849	0.360492	NEB;ARL5A;CACNB4;
rs7596744	2	152664758	0.372328	NEB;ARL5A;CACNB4;
rs6437106	2	158410196	0.394178	CYTIP;ACVR1C;
rs2060447	2	163600553	0.466795	KCNH7;
rs1018151	2	164091503	0.365106	;
rs12479292	2	169361542	0.444934	LASS6;
rs716335	2	169402127	0.415819	LASS6;
rs4293538	2	169407676	0.442916	LASS6;
rs1982235	2	176047906	0.391773	ATF2;ATP5G3;
rs12472343	2	192525536	0.375412	OBFC2A;
rs4386269	2	192543149	0.384546	OBFC2A;
rs1356378	2	209622265	0.413356	PTH2R;
rs1473636	2	212882190	0.397683	ERBB4;
rs1402716	2	212882926	0.386749	ERBB4;
rs1521537	2	212885510	0.37253	ERBB4;
rs1464443	2	212914726	0.442272	ERBB4;
rs4672636	2	212929014	0.358525	ERBB4;
rs17344783	2	213040157	0.359734	ERBB4;
rs4673819	2	215200772	0.370931	SPAG16;VWC2L;
rs2705592	2	217803756	0.38754	TNP1;
rs1424916	2	218739300	0.40481	TNS1;
rs4672869	2	218939511	0.376542	TNS1;RUFY4;CXCR2;CXCR1;
rs1947132	2	223545182	0.385393	FARSB;MOGAT1;
rs13007855	2	223549297	0.412311	FARSB;MOGAT1;
rs4674681	2	223550129	0.409216	FARSB;MOGAT1;
rs10933001	2	224101021	0.421659	KCNE4;
rs12479209	2	224140630	0.459564	KCNE4;
rs11683087	2	227586606	0.433441	IRS1;
rs2251692	2	227589780	0.3852	IRS1;
rs6431648	2	234833457	0.363577	HEATR7B1;HJURP;TRPM8;
rs758276	2	234837808	0.363577	HEATR7B1;HJURP;TRPM8;
rs758275	2	234838020	0.363577	HEATR7B1;HJURP;TRPM8;
rs10189040	2	234843191	0.363577	HJURP;TRPM8;
rs2108809	2	234848231	0.360602	HJURP;TRPM8;
rs4663988	2	234853128	0.359851	HJURP;TRPM8;
rs6740118	2	234860106	0.359851	HJURP;TRPM8;SPP2;
rs1467234	2	235188659	0.402193	;
rs10201406	2	235668847	0.380104	;
rs7590552	2	235677775	0.401827	;
rs13008181	2	235680447	0.361058	;
rs13403639	2	235683121	0.359003	;
rs10929124	2	236234442	0.359483	;
rs4663648	2	237405034	0.390324	IQCA1;CXCR7;
rs7431865	3	2767066	0.375567	CNTN4;
rs2596890	3	3915789	0.356862	SUMF1;LRRN1;
rs341981	3	5245146	0.381494	ARL8B;EDEM1;
rs157297	3	6379792	0.39364	;
rs1494225	3	22466842	0.516844	ZNF385D;
rs1947238	3	22544898	0.381494
rs6807584	3	23706368	0.371568	UBE2E2;
rs4260345	3	24256698	0.410448	THRB;
rs6787255	3	24379641	0.430906	THRB;
rs1881706	3	25550452	0.39182	RARB;TOP2B;
rs294278	3	31127911	0.355831	;
rs6550226	3	33685404	0.425499	CLASP2;
rs1008369	3	44105159	0.360901	;
rs2362852	3	55807071	0.382042	ERC2;
rs1444186	3	58654892	0.429903	FAM107A;FAM3D;C3orf67;
rs4688486	3	64582081	0.390981	ADAMTS9;
rs2164883	3	69012265	0.373639	FAM19A4;C3orf64;TMF1;UBA3;
rs1316318	3	71865640	0.364686	EIF4E3;GPR27;PROK2;
rs7619697	3	72035934	0.374636	;
rs9864349	3	72049020	0.373515	;
rs13086339	3	72477819	0.355336	RYBP;
rs13066103	3	72590900	0.371225	RYBP;
rs1829139	3	76176441	0.434189	ROBO2;
rs4298011	3	80984958	0.355033	;
rs4516626	3	85152987	0.360901	CADM2;
rs966978	3	87567430	0.426332	;
rs983064	3	87572301	0.374951	;
rs2048282	3	87578921	0.374951	;
rs11916172	3	90302223	0.63285	;
rs9799286	3	90417760	0.362111	;
rs9714342	3	90428286	0.360273	;
rs2623382	3	99067458	0.354357	;
rs4682052	3	111353472	0.368414	CD96;ZBED2;PLCXD2;PHLDB2;
rs4413291	3	111431591	0.429149	CD96;PLCXD2;PHLDB2;
rs2137595	3	111431818	0.376574	CD96;PLCXD2;PHLDB2;
rs9877859	3	111440689	0.409148	CD96;PLCXD2;PHLDB2;
rs4682299	3	111451104	0.424003	CD96;PLCXD2;PHLDB2;
rs4682314	3	111505613	0.388935	PLCXD2;PHLDB2;
rs10934270	3	114103747	0.361369	TIGIT;ZBTB20;
rs3755579	3	119214549	0.355665	CD80;POGLUT1;C3orf1;ARHGAP31;TMEM39A;ADPRH;
rs17203188	3	119245716	0.355665	CD80;POGLUT1;C3orf1;PLA1A;TMEM39A;ADPRH;
rs9968134	3	124764414	0.35969	MUC13;HEG1;SLC12A8;
rs7651369	3	132222601	0.373066	ACAD11;NPHP3;DNAJC13;CCRL1;
rs10935282	3	138191232	0.375984	ESYT3;MRAS;CEP70;
rs12636246	3	138346586	0.35684	FAIM;CEP70;PIK3CB;
rs727763	3	139648326	0.440775	CLSTN2;
rs13080353	3	140875814	0.392082	ACPL2;SPSB4;
rs1010717	3	140902128	0.429589	ACPL2;SPSB4;
rs11917422	3	141022487	0.397429	ACPL2;ZBTB38;
rs1949727	3	144440388	0.400643	;
rs1385480	3	154882950	0.397728	MME;
rs6799444	3	168989217	0.431636	MECOM;
rs9290362	3	168994693	0.428093	MECOM;
rs9865325	3	180514892	0.391952	CCDC39;FXR1;
rs6443721	3	180521624	0.392082	CCDC39;FXR1;
rs1401974	3	180572731	0.375567	CCDC39;FXR1;
rs6776895	3	180710861	0.375567	;DNAJC19;FXR1;
rs4855011	3	180751651	0.354572	;DNAJC19;FXR1;
rs2879560	3	182314029	0.361459	;
rs4690281	4	753944	0.356677	PDE6B;ATP5I;MYL5;MFSD7;PCGF3;CPLX1;GAK;
rs2242233	4	755025	0.354759	PDE6B;ATP5I;MYL5;MFSD7;PCGF3;CPLX1;GAK;
rs4690194	4	760819	0.354465	PDE6B;ATP5I;MYL5;MFSD7;PCGF3;CPLX1;GAK;
rs17165034	4	798962	0.409673	PCGF3;CPLX1;GAK;
rs1581089	4	26155360	0.401284	RBPJ;
rs6858288	4	61258122	0.376211	;
rs1455706	4	61259907	0.367286	;
rs4694513	4	73566970	0.366447	;
rs4538488	4	95775322	0.39657	BMPR1B;
rs12503758	4	113849042	0.422454	ANK2;
rs1983212	4	127939721	0.431899	;
rs1024119	4	127964490	0.431899	;
rs4834169	4	127974125	0.431899	;
rs28709901	4	129550256	0.402036	;
rs11099027	4	130952981	0.401046	;
rs7674540	4	130981535	0.385425	;
rs10024145	4	135006267	0.36774	;
rs1390011	4	135058123	0.364069	;
rs3980965	4	135062735	0.364069	;
rs4696207	4	155269388	0.462566	DCHS2;
rs13138970	4	155275060	0.397728	DCHS2;
rs10030235	4	155351627	0.393588	DCHS2;
rs1388087	4	155357085	0.397219	DCHS2;PLRG1;
rs1907155	4	155361244	0.398063	DCHS2;PLRG1;
rs10050268	4	155549354	0.421062	PLRG1;FGB;FGA;FGG;LRAT;
rs4691626	4	156340491	0.423759	MAP9;
rs665375	4	169202696	0.414237	ANXA10;DDX60;DDX60L;
rs4647601	4	185570032	0.393603	CASP3;CCDC111;MLF1IP;
rs394465	5	676806	0.355336	ZDHHC11B;CEP72;TPPP;ZDHHC11;
rs392088	5	677718	0.371047	ZDHHC11B;CEP72;TPPP;ZDHHC11;
rs7709236	5	21402827	0.413775
rs6897994	5	22033716	0.375353	CDH12;
rs994675	5	23254969	0.404718	;
rs955300	5	23501271	0.391268	PRDM9;
rs12153202	5	23533746	0.369037	PRDM9;
rs12518381	5	24643300	0.395598	CDH10;
rs13163171	5	24713205	0.3708	CDH10;
rs10078138	5	24750614	0.374794	;
rs10462254	5	24775002	0.383926	;
rs2059939	5	24781444	0.431468	;
rs1429570	5	24791380	0.448857	;
rs13158538	5	25856000	0.357399	;
rs12521157	5	25869401	0.374345	;
rs7712091	5	59823791	0.429017	PDE4D;DEPDC1B;
rs2545385	5	66383979	0.366675	MAST4;CD180;
rs1217824	5	71260673	0.411598	;
rs17301591	5	71462065	0.360901	MAP1B;MRPS27;
rs17418283	5	94154588	0.380216	ANKRD32;MCTP1;
rs155040	5	95970154	0.39125	CAST;
rs12515227	5	108563868	0.399571	FER;
rs12521840	5	109498693	0.364885	;
rs2075400	5	109726062	0.457888	TMEM232;
rs13164349	5	111538333	0.369616	EPB41L4A;
rs4705539	5	112408944	0.368671	DCP2;MCC;
rs2120349	5	112532935	0.355336	MCC;
rs7722276	5	112613742	0.382352	MCC;
rs492346	5	112617337	0.367841	MCC;
rs485210	5	112629887	0.402193	MCC;
rs255856	5	112735617	0.382352	TSSK1B;MCC;
rs2416282	5	112848767	0.362111	TSSK1B;YTHDC2;MCC;
rs4639215	5	112884728	0.388299	YTHDC2;MCC;
rs9326895	5	112903834	0.388299	YTHDC2;MCC;
rs9552	5	112929694	0.408352	YTHDC2;
rs11957650	5	112937906	0.388299	YTHDC2;
rs2914200	5	112945992	0.362111	YTHDC2;
rs17145983	5	119398785	0.358393	;
rs1348478	5	119434193	0.46178	;
rs1443966	5	119487705	0.364012	;
rs12054856	5	123413012	0.363612	;
rs2243250	5	132009154	0.355348	RAD50;IL13;IL4;KIF3A;CCNI2;SEPT8;
rs2227284	5	132012725	0.419707	RAD50;IL13;IL4;KIF3A;CCNI2;SEPT8;
rs7717322	5	132074890	0.418086	RAD50;IL13;IL4;KIF3A;CCNI2;SEPT8;ANKRD43;SHROOM1;
rs803057	5	132081897	0.418086	IL13;IL4;KIF3A;CCNI2;SEPT8;ANKRD43;SHROOM1;
rs30534	5	132093649	0.360256	IL13;IL4;KIF3A;CCNI2;SEPT8;ANKRD43;SHROOM1;
rs30527	5	132109742	0.363799	IL4;KIF3A;CCNI2;SEPT8;ANKRD43;SHROOM1;GDF9;UQCRQ;LEAP2;
rs30523	5	132111043	0.357337	IL4;KIF3A;CCNI2;SEPT8;ANKRD43;SHROOM1;GDF9;UQCRQ;LEAP2;
rs42402	5	132113940	0.357337	IL4;KIF3A;CCNI2;SEPT8;ANKRD43;SHROOM1;GDF9;UQCRQ;LEAP2;AFF4;
rs30514	5	132114847	0.390542	IL4;KIF3A;CCNI2;SEPT8;ANKRD43;SHROOM1;GDF9;UQCRQ;LEAP2;AFF4;
rs245126	5	134883175	0.362982	TIFAB;NEUROG1;CXCL14;
rs10036748	5	150458146	0.378913	GPX3;TNIP1;ANXA6;
rs246486	5	150727880	0.456331	GM2A;SLC36A3;SLC36A2;SLC36A1;
rs6579860	5	150752338	0.505642	SLC36A3;SLC36A2;SLC36A1;
rs6871318	5	150801545	0.366296	SLC36A2;SLC36A1;FAT2;
rs4634392	5	161735710	0.382352	;
rs1909593	5	165623899	0.354387	;
rs7712568	5	169907038	0.355665	KCNMB1;KCNIP1;
rs17708967	5	173556851	0.361582
rs7754077	6	3185712	0.416435	RIPK1;BPHL;TUBB2A;TUBB2B;PSMG4;SLC22A23;
rs6934946	6	14256641	0.403522	;
rs3752525	6	36070671	0.474766	SLC26A8;MAPK14;MAPK13;BRPF3;
rs1372567	6	46329404	0.365504	RCAN2;
rs6458511	6	46570783	0.414972	CYP39A1;SLC25A27;TDRD6;
rs9396457	6	58036837	0.407183	;
rs1829211	6	58588092	0.433	;
rs2693079	6	58641933	0.496394	;
rs12215858	6	62913367	0.367735	KHDRBS2;
rs9353681	6	64984651	0.420759	EYS;
rs574098	6	81171274	0.358427	;
rs194636	6	82488988	0.360901	FAM46A;
rs9344227	6	82590868	0.355415	;
rs17245314	6	101039215	0.362111	ASCC3;
rs9404147	6	102246129	0.372258	GRIK2;
rs17179004	6	102297190	0.520267	GRIK2;
rs9322836	6	105815882	0.357491	PREP;
rs1325421	6	105891508	0.375175	PREP;
rs9486111	6	105914910	0.370873	PREP;
rs12197000	6	106778072	0.357547	ATG5;AIM1;
rs9885672	6	110107517	0.359519	FIG4;AKD1;
rs971403	6	112488001	0.449445	WISP3;TUBE1;C6orf225;LAMA4;
rs9400597	6	113506306	0.380022	;
rs12202473	6	115153298	0.401429	;
rs1342180	6	116072112	0.381494	;
rs1204843	6	116520985	0.478844	NT5DC1;COL10A1;TSPYL4;DSE;TSPYL1;
rs1204798	6	116543847	0.492312	NT5DC1;COL10A1;TSPYL4;DSE;TSPYL1;
rs942150	6	131703293	0.36108	AKAP7;
rs1763510	6	134557207	0.431578	SGK1;
rs9496212	6	142299345	0.413379	NMBR;
rs4551185	6	142316177	0.452077	NMBR;
rs6570507	6	142679572	0.432858	GPR126;
rs6937121	6	142707133	0.432318	GPR126;
rs6570508	6	142713842	0.432858	GPR126;
rs369643	6	149799798	0.359476	TAB2;SUMO4;ZC3H12D;PPIL4;C6orf72;
rs35031906	6	149998574	0.422263	C6orf72;KATNA1;LATS1;NUP43;PCMT1;
rs12212415	6	150061959	0.362111	KATNA1;LATS1;NUP43;PCMT1;LRP11;
rs9455531	6	169458819	0.382352	;
rs9396949	6	170094905	0.41902	WDR27;C6orf120;PHF10;TCTE3;C6orf70;
rs3211062	6	170108799	0.437601	WDR27;C6orf120;PHF10;TCTE3;C6orf70;
rs6907286	6	170152991	0.413907	WDR27;C6orf120;PHF10;TCTE3;C6orf70;
rs6459660	6	170159023	0.419651	WDR27;C6orf120;PHF10;TCTE3;C6orf70;
rs914968	6	170163191	0.413907	WDR27;C6orf120;PHF10;TCTE3;C6orf70;
rs9383522	6	170165373	0.413907	WDR27;C6orf120;PHF10;TCTE3;C6orf70;
rs3807067	6	170190200	0.449981	WDR27;C6orf120;PHF10;TCTE3;C6orf70;
rs1078211	6	170201300	0.431453	WDR27;C6orf120;PHF10;TCTE3;C6orf70;
rs2286204	7	2405885	0.362749	SNX8;EIF3B;CHST12;
rs7810278	7	4463248	0.375904	;
rs2287588	7	5863379	0.532516	RNF216;OCM;CCZ1;
rs10447683	7	6557135	0.395439	DAGLB;KDELR2;GRID2IP;ZDHHC4;C7orf26;
rs2286111	7	9136820	0.395047	;
rs6951812	7	14658890	0.35684	DGKB;
rs6461256	7	16466692	0.426589	ISPD;SOSTDC1;
rs10499574	7	26348978	0.367841	CBX3;SNX10;
rs2699803	7	26422816	0.403054	SNX10;
rs1229680	7	26462580	0.380216	SNX10;
rs12666574	7	26526960	0.360901	KIAA0087;
rs6942978	7	26528791	0.380216	KIAA0087;
rs6461948	7	26540727	0.380216	KIAA0087;
rs7782588	7	26669187	0.50712	KIAA0087;C7orf71;SKAP2;
rs1012803	7	26688808	0.408468	C7orf71;SKAP2;
rs2041799	7	36783636	0.358106	AOAH;
rs10261478	7	40388695	0.402193	C7orf10;
rs10236169	7	40408314	0.402193	C7orf10;
rs1203739	7	40748650	0.369043	C7orf10;
rs6463079	7	41988488	0.355395	GLI3;
rs11771692	7	43288484	0.367841	HECW1;
rs2116643	7	46718310	0.399806
rs10270964	7	50889126	0.366876	GRB10;
rs9791456	7	57215296	0.449889	ZNF479;
rs2257576	7	76365459	0.508095	UPK3B;
rs7779884	7	76949393	0.380399	;PION;
rs10271991	7	76956774	0.357157	;PION;
rs4729343	7	76978907	0.413027	;PION;
rs2190095	7	77017442	0.39306	;PION;
rs6465628	7	77036025	0.363374	;PION;
rs17162806	7	89728146	0.389794	STEAP1;STEAP2;
rs7784619	7	95167543	0.394297	PDK4;ASB4;
rs10267710	7	95740335	0.363617	SLC25A13;DYNC1I1;
rs7794187	7	97889758	0.376574	LMTK2;BRI3;BHLHA15;TECPR1;
rs7812180	7	97969140	0.359117	BRI3;TECPR1;
rs2625403	7	98131499	0.367985	;
rs3843540	7	99126640	0.387859	FAM200A;ZNF655;ZNF789;ZNF394;PTCD1;ZKSCAN5;CPSF4;ATP5J2-PTCD1;ZNF498;ATP5J2;
rs2572019	7	99478804	0.361374	GJC3;CYP3A43;CYP3A4;AZGP1;TRIM4;OR2AE1;
rs2082744	7	99481416	0.401612	GJC3;CYP3A43;CYP3A4;AZGP1;TRIM4;OR2AE1;
rs2572009	7	99489005	0.394831	GJC3;CYP3A43;AZGP1;TRIM4;OR2AE1;
rs2571998	7	99511372	0.382487	GJC3;CYP3A43;AZGP1;TRIM4;OR2AE1;
rs2571997	7	99514417	0.382487	GJC3;CYP3A43;AZGP1;ZKSCAN1;TRIM4;OR2AE1;
rs2527907	7	99521448	0.358969	GJC3;CYP3A43;AZGP1;ZKSCAN1;TRIM4;OR2AE1;
rs2527903	7	99524694	0.401612	GJC3;CYP3A43;AZGP1;ZKSCAN1;TRIM4;OR2AE1;
rs2527899	7	99529181	0.401612	GJC3;CYP3A43;AZGP1;ZKSCAN1;TRIM4;OR2AE1;
rs7790207	7	108718165	0.402301	;
rs6466396	7	111666943	0.357283	DOCK4;
rs17141053	7	117854471	0.371187	NAA38;ANKRD7;
rs1206492	7	121555609	0.36108	PTPRZ1;
rs1206504	7	121567350	0.368671	PTPRZ1;
rs10488630	7	128593948	0.367841	FLNC;ATP6V1F;IRF5;TNPO3;
rs1464890	7	129664312	0.37542	UBE2H;ZC3HC1;KLHDC10;
rs205744	7	130665254	0.41038	;
rs10258063	7	131828282	0.392385	PLXNA4;
rs2598198	7	131830086	0.392385	PLXNA4;
rs2671112	7	131831552	0.442405	PLXNA4;
rs2671106	7	131834083	0.426733	PLXNA4;
rs2598202	7	131834858	0.392385	PLXNA4;
rs2241439	7	132480895	0.362749	CHCHD3;
rs889944	7	132491704	0.400158	CHCHD3;
rs7810652	7	137490778	0.416467	CREB3L2;DGKI;
rs17170200	7	144287580	0.380533	TPK1;
rs1528514	7	147097358	0.357337	CNTNAP2;
rs851720	7	147389581	0.414897	CNTNAP2;
rs2178771	7	147663492	0.398806	CNTNAP2;
rs2527049	7	147742084	0.359476	CNTNAP2;
rs2707559	7	147754924	0.376542	CNTNAP2;
rs4019377	7	157755815	0.35684	PTPRN2;
rs4909055	7	157875343	0.469848	PTPRN2;
rs2730228	7	158789361	0.363882	VIPR2;WDR60;
rs2527180	7	158808416	0.392454	VIPR2;WDR60;
rs1062610	7	158821175	0.429017	VIPR2;WDR60;
rs885861	7	158821547	0.449226	VIPR2;WDR60;
rs779106	8	4119469	0.367972	CSMD1;
rs779105	8	4120070	0.364035	CSMD1;
rs28540652	8	10363730	0.405623	MSRA;PRSS55;
rs6601509	8	10565219	0.396522	RP1L1;C8orf74;SOX7;PINX1;
rs713536	8	12898806	0.392574	;DLC1;
rs2705196	8	17009362	0.44955	EFHA2;ZDHHC2;CNOT7;VPS37A;
rs7835759	8	19181921	0.368106	SH2D4A;CSGALNACT1;
rs34392777	8	22104691	0.358055	LGI3;SFTPC;BMP1;PHYHIP;POLR3D;PIWIL2;
rs10100628	8	23262008	0.399882	LOXL2;ENTPD4;
rs4107736	8	29875964	0.362037	TMEM66;LEPROTL1;
rs12682293	8	29884077	0.36108	TMEM66;LEPROTL1;
rs4733210	8	30816027	0.36998	TEX15;PURG;WRN;
rs2102727	8	52900613	0.384147	PCMTD1;
rs7829966	8	53081817	0.433432	ST18;
rs16917805	8	53305054	0.421447	ST18;
rs4738807	8	55266128	0.355643	;
rs4636189	8	66949849	0.356678	DNAJC5B;TRIM55;
rs7011042	8	66960324	0.481797	DNAJC5B;TRIM55;
rs6994799	8	66960476	0.358539	DNAJC5B;TRIM55;
rs6472282	8	67609366	0.439917	MYBL1;VCPIP1;SGK3;C8orf44;
rs28582168	8	67614267	0.438952	MYBL1;VCPIP1;SGK3;C8orf44;
rs10105795	8	68201031	0.402275	CSPP1;ARFGEF1;
rs7813810	8	68254242	0.402275	CPA6;ARFGEF1;
rs4623463	8	71122418	0.360527	NCOA2;
rs1481792	8	72089631	0.381791	EYA1;
rs575452	8	81464148	0.42469	ZBTB10;ZNF704;
rs272592	8	81469704	0.42469	ZBTB10;ZNF704;
rs10504908	8	92484872	0.401489	SLC26A7;
rs4448244	8	98664528	0.362111	MTDH;
rs642074	8	102514354	0.366228	GRHL2;
rs898560	8	106152318	0.418449
rs7820763	8	106170250	0.401516
rs2052801	8	112056131	0.381494	;
rs17516585	8	112198405	0.382352	;
rs7830357	8	116262442	0.38354	;
rs6994106	8	116347009	0.373565	TRPS1;
rs2737229	8	116648565	0.527958	TRPS1;
rs727581	8	116650491	0.384009	TRPS1;
rs2694034	8	116740823	0.382831	TRPS1;
rs7821975	8	116786132	0.441594	TRPS1;
rs1040333	8	116825349	0.548803	TRPS1;
rs799889	8	117250895	0.355033	;
rs799855	8	117265106	0.359035	;
rs4633062	8	123006005	0.368386
rs869092	8	123587077	0.411248
rs17287947	8	123833835	0.44459	ZHX2;
rs12675789	8	123840945	0.44459	ZHX2;
rs12681352	8	123881909	0.371047	ZHX2;
rs2233341	8	134256559	0.40687	WISP1;NDRG1;
rs1040247	8	139533367	0.359566	FAM135B;COL22A1;
rs1554349	8	139535354	0.423699	FAM135B;COL22A1;
rs7824440	8	139544624	0.429171	FAM135B;COL22A1;
rs11783008	8	140046162	0.413027	;
rs7833942	8	140084414	0.397237	;
rs4742037	9	482282	0.406674	DOCK8;KANK1;
rs7853761	9	2069765	0.397946	SMARCA2;
rs3829072	9	2127796	0.407053	SMARCA2;
rs3780415	9	4555573	0.408616	SLC1A1;C9orf68;
rs1408795	9	12651413	0.370737	TYRP1;
rs10960751	9	12675264	0.393603	TYRP1;C9orf150;
rs11793993	9	13265893	0.379056	MPDZ;
rs1578109	9	23154239	0.355643	;
rs7873820	9	24883179	0.379997	;
rs1032472	9	28793694	0.394527	;
rs577266	9	29640242	0.361058	;
rs10970986	9	32453278	0.371047	ACO1;DDX58;TOPORS;NDUFB6;
rs17290760	9	32556380	0.421659	DDX58;TOPORS;NDUFB6;TIGD1L2;TAF1L;
rs13295477	9	32561304	0.419852	DDX58;TOPORS;NDUFB6;TIGD1L2;TAF1L;
rs2078391	9	72726597	0.43104	MAMDC2;
rs4458930	9	75141767	0.404159	TMC1;
rs6560293	9	75189335	0.455499	TMC1;
rs1342018	9	75782131	0.480391	ALDH1A1;ANXA1;
rs4388509	9	75793399	0.468991	ALDH1A1;ANXA1;
rs156772	9	76249347	0.426234	;
rs1352514	9	76256736	0.38171	;
rs7853418	9	76318623	0.444961	;
rs2061398	9	76385522	0.44439	;
rs981197	9	76404831	0.417292	;
rs1458495	9	76427979	0.376457	;
rs7020553	9	76710284	0.366528	;
rs10780435	9	83197939	0.359361	;
rs870713	9	84227158	0.389242	TLE1;
rs7873810	9	85141864	0.414972	;
rs12335503	9	85826840	0.369158	FRMD3;
rs1888746	9	86155392	0.402145	FRMD3;C9orf103;
rs7861108	9	86826872	0.377566	SLC28A3;
rs17343066	9	86946073	0.372963	SLC28A3;
rs10868546	9	89872124	0.378006	C9orf170;
rs11141790	9	90025513	0.362448	DAPK1;
rs3128522	9	90216821	0.394308	DAPK1;
rs7860447	9	99263937	0.390346	ZNF367;HABP4;CDC14B;
rs1930137	9	101322370	0.368671	GABBR2;
rs2740479	9	107563437	0.379257	NIPSNAP3A;NIPSNAP3B;ABCA1;
rs10816389	9	109271311	0.366092	;
rs7039335	9	109454542	0.462566	;
rs2498861	9	109492294	0.42432	;
rs1491099	9	109508320	0.447235	;
rs4743023	9	109540851	0.388393	;ZNF462;
rs10115176	9	119530799	0.355336	ASTN2;TRIM32;
rs1372338	9	119540861	0.402193	ASTN2;TRIM32;
rs7029188	9	119667151	0.355336	ASTN2;
rs10760078	9	122894800	0.373656	;
rs7854927	9	131691173	0.381791	C9orf114;CCBL1;LRRC8A;PHYHD1;DOLK;NUP188;SH3GLB2;
rs719703	9	131745548	0.380639	LRRC8A;PHYHD1;DOLK;NUP188;SH3GLB2;FAM73B;DOLPP1;
rs17452484	9	131759248	0.395598	LRRC8A;PHYHD1;DOLK;NUP188;SH3GLB2;FAM73B;DOLPP1;CRAT;
rs2004632	9	131761437	0.395598	LRRC8A;PHYHD1;DOLK;NUP188;SH3GLB2;FAM73B;DOLPP1;CRAT;
rs2302811	9	131761899	0.395598	LRRC8A;PHYHD1;DOLK;NUP188;SH3GLB2;FAM73B;DOLPP1;CRAT;
rs12554574	9	131762380	0.395598	LRRC8A;PHYHD1;DOLK;NUP188;SH3GLB2;FAM73B;DOLPP1;CRAT;
rs17455517	9	131785369	0.401612	PHYHD1;DOLK;NUP188;SH3GLB2;FAM73B;DOLPP1;CRAT;PPP2R4;
rs11564096	9	131846957	0.39148	NUP188;SH3GLB2;FAM73B;DOLPP1;CRAT;PPP2R4;IER5L;
rs4750190	10	6299773	0.405062	PFKFB3;
rs3847431	10	11425909	0.381494	CELF2;C10orf31;USP6NL;
rs10906498	10	13859410	0.394417	FRMD4A;
rs10904665	10	16068563	0.442407	;
rs1340144	10	16160637	0.412962	;
rs7084637	10	17248287	0.359483	CUBN;TRDMT1;VIM;
rs1750770	10	22926993	0.389787	PIP4K2A;
rs11013104	10	22985068	0.356389	PIP4K2A;
rs7094187	10	23020350	0.369215	PIP4K2A;
rs2637277	10	27969032	0.382831	MKX;ARMC4;
rs1775919	10	29173102	0.381791	C10orf126;
rs7349	10	31817905	0.359117	ZEB1;
rs10763978	10	34602653	0.400123	PARD3;
rs10740885	10	34619946	0.398711	PARD3;
rs2384208	10	34627212	0.435277	PARD3;
rs10763981	10	34640064	0.433096	PARD3;
rs7090721	10	34651987	0.366321	PARD3;
rs7893539	10	34685741	0.435277	PARD3;
rs3851066	10	34697974	0.41595	PARD3;
rs2252655	10	34705559	0.397873	PARD3;
rs1408379	10	34865799	0.364093	PARD3;
rs2025459	10	34866074	0.364093	PARD3;
rs1359281	10	34876830	0.364093	PARD3;
rs7080914	10	34885870	0.368525	PARD3;
rs2477015	10	34902333	0.368723	PARD3;
rs2477017	10	34911879	0.368525	PARD3;
rs2490806	10	34918550	0.364093	PARD3;
rs10764116	10	37239565	0.404913	;
rs12416632	10	37283349	0.421659	;
rs11239751	10	43220285	0.453511	ZNF33B;BMS1;
rs1679495	10	59020450	0.378006	;
rs11006576	10	61322015	0.408297	SLC16A9;
rs4948235	10	61385731	0.416042	SLC16A9;
rs4609496	10	65497779	0.355246	;
rs12413410	10	70385230	0.547943	SLC25A16;TET1;CCAR1;
rs9415996	10	73524368	0.484386	CDH23;C10orf105;C10orf54;PSAP;
rs1245582	10	73778267	0.359724	CHST3;SPOCK2;ASCC1;
rs9415064	10	74089364	0.49454	ANAPC16;DDIT4;DNAJB12;CBARA1;
rs7090153	10	74138489	0.497303	DNAJB12;CBARA1;
rs12357282	10	74149787	0.497303	DNAJB12;CBARA1;
rs10823921	10	74173864	0.497303	DNAJB12;CBARA1;
rs11000301	10	74206576	0.515897	DNAJB12;CBARA1;
rs11000309	10	74210239	0.515897	DNAJB12;CBARA1;
rs2065814	10	74224441	0.490245	CBARA1;
rs4561121	10	74224647	0.515897	CBARA1;
rs7894048	10	74243076	0.515897	CBARA1;
rs997969	10	74254605	0.515897	CBARA1;
rs12783031	10	74262555	0.465886	CBARA1;
rs11000340	10	74291131	0.515897	CBARA1;
rs915434	10	74301725	0.515897	CBARA1;
rs12412815	10	74314296	0.515897	CBARA1;
rs1414532	10	74327657	0.497303	CBARA1;
rs7920193	10	74430595	0.35795	CCDC109A;CBARA1;
rs7086453	10	74514615	0.47925	CCDC109A;
rs2166334	10	74567059	0.497303	CCDC109A;OIT3;
rs12146246	10	74574063	0.508266	CCDC109A;OIT3;
rs7093820	10	74595005	0.472518	CCDC109A;OIT3;PLA2G12B;
rs7911632	10	74599032	0.470588	CCDC109A;OIT3;PLA2G12B;
rs12247028	10	75410052	0.45606	USP54;MYOZ1;SYNPO2L;AGAP5;C10orf102;SEC24C;
rs12570126	10	75416789	0.369792	USP54;MYOZ1;SYNPO2L;AGAP5;C10orf102;SEC24C;
rs11000857	10	75786862	0.374275	VCL;AP3M1;
rs10824409	10	78115104	0.402193	C10orf11;
rs3925591	10	91625311	0.38855	KIF20B;
rs10786277	10	98088945	0.360399	BLNK;DNTT;OPALIN;TLL2;
rs11193010	10	108432828	0.364239	SORCS1;
rs2498947	10	129070585	0.35684	DOCK1;FAM196A;
rs2489404	10	129082036	0.374821	DOCK1;FAM196A;
rs11041733	11	8103104	0.381357	EIF3F;TUB;RIC3;
rs4758042	11	8129296	0.427127	TUB;RIC3;
rs4758051	11	8238639	0.359724	RIC3;LMO1;
rs10766573	11	19609944	0.359179	NAV2;
rs10741784	11	19625940	0.432228	NAV2;
rs10833134	11	19627527	0.462704	NAV2;
rs10741789	11	19696415	0.380502	NAV2;
rs12281955	11	23694031	0.388568	;
rs12277717	11	25432771	0.428297	;
rs3736812	11	35208251	0.382352	CD44;SLC1A2;
rs603673	11	35852469	0.414972	TRIM44;
rs610554	11	35865787	0.407721	TRIM44;LDLRAD3;
rs7127594	11	44449800	0.366294	;
rs4755312	11	45093614	0.37814	PRDM11;
rs7926308	11	45335053	0.396688	PRDM11;SYT13;
rs1113480	11	48058313	0.394059	PTPRJ;
rs559664	11	69332260	0.39962	;
rs518167	11	88668140	0.39087	GRM5;
rs7936834	11	92052720	0.362448	FAT3;
rs4554857	11	92090489	0.356319	FAT3;
rs7124678	11	92102597	0.357571	FAT3;
rs11019937	11	92106781	0.397819	FAT3;
rs1941430	11	92108243	0.450978	FAT3;
rs652365	11	92188498	0.385585	FAT3;
rs625359	11	93570633	0.375419	TAF1D;C11orf90;C11orf54;MED17;
rs1506657	11	93637839	0.362632	C11orf90;MED17;
rs11214598	11	113266702	0.370474	TTC12;ANKK1;DRD2;
rs10892643	11	120790963	0.436379	GRIK4;
rs3781823	11	121057430	0.471064	TECTA;TBCEL;
rs2370643	11	121762127	0.378038	;
rs1793544	11	131110709	0.411383	;
rs6590717	11	133385654	0.390981	OPCML;
rs4378414	11	133398260	0.396022	OPCML;
rs2370413	12	2354870	0.401454	CACNA1C;
rs2364484	12	6511996	0.35684	PLEKHG6;TNFRSF1A;SCNN1A;LTBR;CD27;TAPBPL;VAMP1;MRPL51;NCAPD2;
rs4930979	12	31648826	0.36714	DENND5B;
rs7295917	12	33094966	0.35684	PKP2;
rs11168235	12	38888525	0.357843	;
rs10880361	12	43175898	0.429017	;
rs10880976	12	46887145	0.391182
rs2430940	12	46944794	0.388927
rs1733488	12	63068496	0.395422	MON2;C12orf61;PPM1H;
rs342180	12	63098595	0.431589	PPM1H;
rs342170	12	63113828	0.401135	PPM1H;
rs11175577	12	65264090	0.392509	TBC1D30;
rs939875	12	65269047	0.366281	TBC1D30;
rs971779	12	66182455	0.443567	HMGA2;
rs2583939	12	66213521	0.488201	HMGA2;
rs343092	12	66250940	0.440079	HMGA2;
rs4131955	12	75311335	0.372667	;
rs3898937	12	75947644	0.360901	GLIPR1;KRR1;
rs1533223	12	85831165	0.412169	;
rs1849384	12	85833160	0.412169	;
rs7138754	12	85869659	0.415631	;
rs7297262	12	85897800	0.373357	;
rs10732643	12	89162115	0.358469	;
rs704106	12	90790100	0.380518	;
rs2625928	12	94992458	0.406465	TMCC3;
rs2651962	12	95002363	0.395439	TMCC3;
rs2651974	12	95004153	0.395439	TMCC3;
rs7296362	12	108375618	0.379257	;
rs7976649	12	113238026	0.363286	RPH3A;
rs645510	12	118106433	0.359029	KSR2;
rs7976497	12	121135467	0.375567	CABP1;MLEC;UNC119B;ACADS;
rs696337	12	121159380	0.360901	CABP1;MLEC;UNC119B;ACADS;
rs2321231	13	22988918	0.458091	;
rs2992024	13	23006796	0.392569	;
rs2940232	13	23025141	0.490437	;
rs3008070	13	23026451	0.490437	;
rs9506854	13	23027350	0.374251	;
rs9510198	13	23073615	0.363799	;
rs9317036	13	23074375	0.363799	;
rs8262	13	25821603	0.363799	FAM123A;MTMR6;NUPL1;
rs7995033	13	25831888	0.370679	FAM123A;MTMR6;NUPL1;
rs9645860	13	25846200	0.404876	FAM123A;MTMR6;NUPL1;
rs7990216	13	25900838	0.395018	MTMR6;NUPL1;ATP8A2;
rs961106	13	33732440	0.355336	KL;STARD13;
rs797232	13	33739629	0.355336	KL;STARD13;
rs797231	13	33740083	0.355336	KL;STARD13;
rs1572018	13	41715282	0.35855	ELF1;WBP4;KBTBD6;KBTBD7;MTRF1;
rs9535241	13	50001364	0.366587	CAB39L;SETDB2;PHF11;
rs2095575	13	55083287	0.392807	;
rs9527232	13	55180814	0.493855	;
rs9527233	13	55182083	0.493855	;
rs9527255	13	55252358	0.36286	;
rs1886522	13	55647600	0.354209	;
rs9537057	13	55861840	0.354209	;
rs343137	13	60209582	0.35571	DIAPH3;
rs9538644	13	60895264	0.499066	TDRD3;
rs11911	13	80910851	0.402193	SPRY2;
rs504122	13	80911525	0.382352	SPRY2;
rs563692	13	80912101	0.382352	SPRY2;
rs1333561	13	84434888	0.374951	SLITRK1;
rs979377	13	84459841	0.36644	SLITRK1;
rs9522407	13	89637081	0.380182	;
rs4771841	13	92215580	0.355336	GPC5;
rs9523366	13	92237933	0.375567	GPC5;
rs9517765	13	100202206	0.376279	TM9SF2;CLYBL;
rs17464918	13	107116277	0.361397	EFNB2;ARGLU1;
rs4981115	14	32171075	0.402706	NUBPL;
rs7153589	14	32176039	0.373004	NUBPL;
rs6572108	14	42193114	0.35855	LRFN5;
rs12147302	14	52261163	0.7921	FRMD6;GNG2;
rs8003999	14	52306391	0.368671	GNG2;
rs2296274	14	61917178	0.412639	PRKCH;
rs11158347	14	61930678	0.493435	PRKCH;
rs2147539	14	61940941	0.465112	PRKCH;
rs1886461	14	61944882	0.364542	PRKCH;
rs11627878	14	88794114	0.416253	KCNK10;SPATA7;
rs2896079	14	89016855	0.42432	PTPN21;ZC3H14;EML5;
rs2163600	14	89055050	0.42432	PTPN21;ZC3H14;EML5;
rs6575022	14	89279099	0.469431	EML5;TTC8;
rs1287660	14	89286845	0.372896	EML5;TTC8;
rs1287666	14	89293551	0.372896	EML5;TTC8;
rs719572	14	89375600	0.423759	TTC8;
rs10498620	14	89745615	0.458702	FOXN3;
rs234566	14	97107067	0.38939	PAPOLA;
rs911324	14	101083958	0.381137	WDR25;BEGAIN;C14orf70;
rs1190712	14	102003864	0.402275	;DIO3;
rs4900525	14	102404741	0.364656	PPP2R5C;DYNC1H1;
rs4906229	14	103057511	0.361029	TECPR2;ANKRD9;RCOR1;
rs12185065	14	103074636	0.385599	ANKRD9;RCOR1;
rs1190344	14	103097912	0.382241	RCOR1;
rs1190335	14	103111358	0.379048	RCOR1;
rs8013886	14	103117389	0.385599	RCOR1;
rs7152144	14	103126101	0.359546	RCOR1;
rs12590775	14	103150623	0.382241	RCOR1;TRAF3;
rs12432777	14	103261300	0.36241	RCOR1;TRAF3;
rs12148050	14	103263788	0.358907	RCOR1;TRAF3;
rs8023164	14	103272025	0.355265	RCOR1;TRAF3;
rs12878111	14	103289637	0.442508	RCOR1;TRAF3;AMN;
rs12435483	14	103331608	0.477637	TRAF3;AMN;CDC42BPB;
rs2763529	14	103654939	0.425473	EXOC3L4;TNFAIP2;
rs17115143	15	25307882	0.453109	SNRPN;SNURF;
rs8024657	15	38081616	0.380022	;
rs12442390	15	38280121	0.373168	TMCO5A;
rs504417	15	43554226	0.436379	TMEM62;CCNDBP1;EPB42;TGM5;TGM7;LCMT2;ADAL;ZSCAN29;
rs1814323	15	43563237	0.436379	TMEM62;CCNDBP1;EPB42;TGM5;TGM7;LCMT2;ADAL;ZSCAN29;
rs538238	15	43585520	0.436379	CCNDBP1;EPB42;TGM5;TGM7;LCMT2;ADAL;ZSCAN29;TUBGCP4;
rs573615	15	43614281	0.436379	TGM5;TGM7;LCMT2;ADAL;ZSCAN29;TUBGCP4;TP53BP1;
rs9920879	15	43639770	0.417936	TGM5;TGM7;LCMT2;ADAL;ZSCAN29;TUBGCP4;TP53BP1;
rs3809482	15	43661802	0.436379	TGM7;LCMT2;ADAL;ZSCAN29;TUBGCP4;TP53BP1;
rs2412781	15	43667900	0.435852	TGM7;LCMT2;ADAL;ZSCAN29;TUBGCP4;TP53BP1;
rs1058298	15	43700930	0.359724	LCMT2;ADAL;ZSCAN29;TUBGCP4;TP53BP1;
rs690276	15	43704558	0.416467	LCMT2;ADAL;ZSCAN29;TUBGCP4;TP53BP1;MAP1A;
rs542898	15	43719392	0.454567	LCMT2;ADAL;ZSCAN29;TUBGCP4;TP53BP1;MAP1A;
rs2467745	15	43722742	0.416467	LCMT2;ADAL;ZSCAN29;TUBGCP4;TP53BP1;MAP1A;
rs2602141	15	43724646	0.416467	ADAL;ZSCAN29;TUBGCP4;TP53BP1;MAP1A;
rs536313	15	43729998	0.47175	ADAL;ZSCAN29;TUBGCP4;TP53BP1;MAP1A;PPIP5K1;
rs2467741	15	43742626	0.416467	ADAL;ZSCAN29;TUBGCP4;TP53BP1;MAP1A;PPIP5K1;
rs690367	15	43748304	0.436379	ZSCAN29;TUBGCP4;TP53BP1;MAP1A;PPIP5K1;
rs2244981	15	43752751	0.435852	ZSCAN29;TUBGCP4;TP53BP1;MAP1A;PPIP5K1;
rs694725	15	43756210	0.47175	ZSCAN29;TUBGCP4;TP53BP1;MAP1A;PPIP5K1;
rs690472	15	43764368	0.454567	TUBGCP4;TP53BP1;MAP1A;PPIP5K1;
rs493377	15	43773467	0.423759	TUBGCP4;TP53BP1;MAP1A;PPIP5K1;
rs1079309	15	43783164	0.454567	TUBGCP4;TP53BP1;MAP1A;PPIP5K1;
rs2444251	15	43788595	0.469431	TUBGCP4;TP53BP1;MAP1A;PPIP5K1;CKMT1B;CKMT1A;
rs2253268	15	43800968	0.454567	TP53BP1;MAP1A;PPIP5K1;CKMT1B;CKMT1A;STRC;
rs506120	15	43802024	0.430906	TP53BP1;MAP1A;PPIP5K1;CKMT1B;CKMT1A;STRC;
rs1869258	15	43803621	0.469431	TP53BP1;MAP1A;PPIP5K1;CKMT1B;CKMT1A;STRC;
rs529611	15	43805988	0.469431	TP53BP1;MAP1A;PPIP5K1;CKMT1B;CKMT1A;STRC;
rs1060939	15	43816917	0.454567	TP53BP1;MAP1A;PPIP5K1;CKMT1B;CKMT1A;STRC;
rs570933	15	43824030	0.405054	TP53BP1;MAP1A;PPIP5K1;CKMT1B;CKMT1A;STRC;CATSPER2;
rs689797	15	43826557	0.381485	TP53BP1;MAP1A;PPIP5K1;CKMT1B;CKMT1A;STRC;CATSPER2;
rs2255663	15	43829008	0.381485	TP53BP1;MAP1A;PPIP5K1;CKMT1B;CKMT1A;STRC;CATSPER2;
rs392572	15	47743625	0.417936	SEMA6D;
rs4405491	15	52515523	0.370306	MYO5A;MYO5C;GNB5;
rs4332691	15	53890362	0.379774	WDR72;
rs898593	15	68713065	0.382352	ITGA11;
rs11856823	15	69882178	0.387621	;
rs925481	15	70737151	0.438902	;
rs8034004	15	70798559	0.361397	;
rs11072215	15	71096541	0.368158	UACA;LARP6;LRRC49;THAP10;
rs16954918	15	71115220	0.394998	UACA;LARP6;LRRC49;THAP10;
rs11633699	15	71115684	0.366294	UACA;LARP6;LRRC49;THAP10;
rs4776529	15	71129781	0.391773	UACA;LARP6;LRRC49;THAP10;
rs11635165	15	71139706	0.416467	UACA;LARP6;LRRC49;THAP10;
rs4776530	15	71141327	0.366967	UACA;LARP6;LRRC49;THAP10;
rs12903619	15	79266570	0.355876	MORF4L1;CTSH;RASGRF1;
rs754516	15	79288981	0.394527	MORF4L1;CTSH;RASGRF1;
rs7403706	15	80861365	0.385898	ARNT2;
rs8037634	15	81437650	0.376135	C15orf26;IL16;
rs4702	15	91426560	0.382277	BLM;FURIN;FES;MAN2A2;UNC45A;HDDC3;RCCD1;PRC1;
rs8035254	15	91772793	0.360301	SV2B;
rs12914059	15	97380213	0.363008	SPATA8;
rs4641721	15	97972260	0.37026	;
rs7170730	15	98560539	0.376142	ARRDC4;
rs7164595	15	98655257	0.367885	;
rs984999	15	98662309	0.381494	;
rs12324377	15	98666810	0.395034	;
rs4984906	16	709001	0.384546	C16orf11;PIGQ;NHLRC4;RAB40C;WFIKKN1;FAM195A;MSLN;WDR90;RHOT2;RHBDL1;STUB1;JMJD8;WDR24;FBXL16;METRN;FAM173A;CCDC78;HAGHL;NARFL;
rs2301426	16	711905	0.468157	C16orf11;PIGQ;NHLRC4;RAB40C;WFIKKN1;FAM195A;MSLN;WDR90;RHOT2;RHBDL1;STUB1;JMJD8;WDR24;FBXL16;METRN;FAM173A;CCDC78;HAGHL;NARFL;
rs1057835	16	712867	0.402301	C16orf11;PIGQ;NHLRC4;RAB40C;WFIKKN1;FAM195A;MSLN;WDR90;RHOT2;RHBDL1;STUB1;JMJD8;WDR24;FBXL16;METRN;FAM173A;CCDC78;HAGHL;NARFL;
rs8046298	16	713596	0.402301	C16orf11;PIGQ;NHLRC4;RAB40C;WFIKKN1;FAM195A;MSLN;WDR90;RHOT2;RHBDL1;STUB1;JMJD8;WDR24;FBXL16;METRN;FAM173A;CCDC78;HAGHL;NARFL;
rs1044662	16	715060	0.468157	C16orf11;PIGQ;NHLRC4;RAB40C;WFIKKN1;FAM195A;MSLN;WDR90;RHOT2;RHBDL1;STUB1;JMJD8;WDR24;FBXL16;METRN;FAM173A;CCDC78;HAGHL;NARFL;
rs11866949	16	716273	0.429653	PIGQ;NHLRC4;RAB40C;WFIKKN1;FAM195A;MSLN;WDR90;RHOT2;RHBDL1;STUB1;JMJD8;WDR24;FBXL16;METRN;FAM173A;CCDC78;HAGHL;NARFL;
rs4984681	16	719933	0.393357	PIGQ;RAB40C;WFIKKN1;FAM195A;MSLN;WDR90;RHOT2;RHBDL1;STUB1;JMJD8;WDR24;FBXL16;METRN;FAM173A;CCDC78;HAGHL;NARFL;MSLNL;
rs4984913	16	740466	0.40173	RAB40C;WFIKKN1;FAM195A;MSLN;WDR90;RHOT2;RHBDL1;STUB1;JMJD8;WDR24;FBXL16;METRN;FAM173A;CCDC78;HAGHL;NARFL;MSLNL;RPUSD1;CHTF18;
rs4984916	16	749057	0.398284	RAB40C;WFIKKN1;FAM195A;MSLN;WDR90;RHOT2;RHBDL1;STUB1;JMJD8;WDR24;FBXL16;METRN;FAM173A;CCDC78;HAGHL;NARFL;MSLNL;RPUSD1;CHTF18;GNG13;
rs9937369	16	757891	0.429744	RAB40C;WFIKKN1;FAM195A;MSLN;WDR90;RHOT2;RHBDL1;STUB1;JMJD8;WDR24;FBXL16;METRN;FAM173A;CCDC78;HAGHL;NARFL;MSLNL;RPUSD1;CHTF18;GNG13;PRR25;
rs2235505	16	811433	0.379402	MSLN;WDR90;RHOT2;RHBDL1;STUB1;JMJD8;WDR24;FBXL16;METRN;FAM173A;CCDC78;HAGHL;NARFL;MSLNL;RPUSD1;CHTF18;GNG13;PRR25;LMF1;
rs4984954	16	931686	0.396818	MSLNL;RPUSD1;CHTF18;GNG13;PRR25;LMF1;
rs1028590	16	1858069	0.354851	MAPK8IP3;NME3;MRPS34;EME2;SPSB3;NUBP2;IGFALS;HAGH;FAHD1;C16orf73;
rs1742398	16	1959619	0.395687	HAGH;FAHD1;C16orf73;HS3ST6;SEPX1;RPL3L;NDUFB10;RPS2;RNF151;TBL3;NOXO1;GFER;SYNGR3;ZNF598;
rs17802927	16	11037738	0.394165	CLEC16A;CIITA;DEXI;
rs1540675	16	17873787	0.39412	;
rs8053136	16	19767129	0.357314	C16orf62;C16orf88;IQCK;
rs35468793	16	20442510	0.392574	UMOD;PDILT;ACSM5;ACSM2A;
rs12919795	16	25813409	0.362111	HS3ST4;
rs6565259	16	28898793	0.425173	ATXN2L;TUFM;SH2B1;ATP2A1;RABEP2;CD19;NFATC2IP;SPNS1;LAT;
rs2647979	16	51623435	0.434105	;
rs8049228	16	51807273	0.398796	;
rs9935845	16	51847798	0.418386	;
rs12599068	16	54376114	0.397237	IRX3;
rs2356033	16	71097724	0.431157	HYDIN;
rs2550620	16	78672598	0.409148	WWOX;
rs2548843	16	78682036	0.39182	WWOX;
rs17722281	16	78715407	0.360901	WWOX;
rs4389131	16	83059764	0.383358	CDH13;
rs39551	16	84254811	0.361095	LRRC50;TAF1C;ADAD2;KCNG4;WFDC1;HSDL1;
rs9910801	17	4989246	0.35855	CAMTA2;INCA1;KIF1C;GPR172B;ZFP3;ZNF232;USP6;ZNF594;
rs4985854	17	21301841	0.355702	MAP2K3;KCNJ12;
rs1473626	17	35721793	0.378853	ACACA;C17orf78;TADA2A;
rs2908434	17	47725181	0.358984	NXPH3;SPOP;SLC35B1;FAM117A;
rs1230060	17	47737729	0.359483	NXPH3;SPOP;SLC35B1;FAM117A;
rs2332902	17	55375255	0.454064	MSI2;
rs12951074	17	55401227	0.361192	MSI2;
rs8071654	17	58982924	0.440293	BCAS3;
rs8064681	17	59155210	0.388317	BCAS3;
rs2052074	17	59161646	0.444321	BCAS3;
rs11868441	17	59239221	0.436711	BCAS3;
rs4968428	17	59248829	0.358157	BCAS3;
rs11651885	17	59286263	0.358157	BCAS3;
rs9910104	17	63441826	0.373195	AXIN2;
rs11871944	17	67057288	0.364371	ABCA9;ABCA6;ABCA10;
rs1870995	17	72169959	0.360312	RPL38;TTYH2;
rs1010161	17	72337651	0.375618	TTYH2;DNAI2;KIF19;BTBD17;GPR142;GPRC5C;
rs12601559	17	72338765	0.374093	TTYH2;DNAI2;KIF19;BTBD17;GPR142;GPRC5C;
rs3744152	17	72355952	0.396579	TTYH2;DNAI2;KIF19;BTBD17;GPR142;GPRC5C;
rs9912380	17	72390206	0.511357	DNAI2;KIF19;BTBD17;GPR142;GPRC5C;CD300A;
rs4789659	17	72398336	0.511999	DNAI2;KIF19;BTBD17;GPR142;GPRC5C;CD300A;
rs9897184	17	72414761	0.370041	KIF19;BTBD17;GPR142;GPRC5C;CD300A;
rs4789661	17	72425159	0.36982	KIF19;BTBD17;GPR142;GPRC5C;CD300A;CD300LB;
rs2670826	17	72462466	0.380216	GPR142;GPRC5C;CD300A;CD300LB;CD300C;
rs7209406	17	72473553	0.380216	GPRC5C;CD300A;CD300LB;CD300C;
rs1000821	17	74434003	0.365504	PRPSAP1;SPHK1;UBE2O;AANAT;RHBDF2;CYGB;PRCD;
rs2847087	18	121949	0.477915	;USP14;THOC1;
rs768214	18	3342256	0.373131	MYL12A;MYL12B;TGIF1;
rs10502330	18	5417253	0.363113	EPB41L3;
rs7237323	18	5432584	0.355913	EPB41L3;
rs7228736	18	7622514	0.397473	PTPRM;
rs6506520	18	7627956	0.400082	PTPRM;
rs660633	18	7685307	0.440082	PTPRM;
rs11663716	18	19704036	0.355831	GATA6;
rs495401	18	26499413	0.44894	;
rs12456841	18	26519972	0.471299	;
rs2155771	18	26564127	0.520889	;
rs1990800	18	26727876	0.366299	;
rs966304	18	26853787	0.508509	;
rs1528832	18	26855696	0.368149	;
rs4383230	18	26862435	0.508509	;
rs13313624	18	26872113	0.487487	;
rs9285373	18	70831869	0.360524	;
rs1507465	18	73674721	0.420199	;
rs7229532	18	73693538	0.366063	;
rs2364354	18	77651536	0.379257	KCNG2;PQLC1;HSBP1L1;TXNL4A;
rs6510967	19	776648	0.394804	FSTL3;PRSSL1;PALM;C19orf21;PTBP1;MIR3187;AZU1;PRTN3;ELANE;CFD;MED16;
rs2304198	19	6375831	0.360256	MLLT1;ACER1;CLPP;ALKBH7;PSPN;GTF2F1;KHSRP;SLC25A41;SLC25A23;CRB3;DENND1C;
rs7255578	19	6393152	0.35945	ACER1;CLPP;ALKBH7;PSPN;GTF2F1;KHSRP;SLC25A41;SLC25A23;CRB3;DENND1C;
rs7254803	19	9299576	0.397728	OR1M1;OR7G2;OR7G1;OR7G3;ZNF317;OR7D2;OR7D4;OR7E24;
rs8103697	19	9354461	0.424069	ZNF317;OR7D2;OR7D4;OR7E24;ZNF699;ZNF559;ZNF177;
rs2240927	19	9362343	0.359549	ZNF317;OR7D2;OR7D4;OR7E24;ZNF699;ZNF559;ZNF177;
rs10419441	19	9881256	0.483345	ZNF562;ZNF812;ZNF846;FBXL12;UBL5;PIN1;OLFM2;
rs7248466	19	9897977	0.405062	ZNF812;ZNF846;FBXL12;UBL5;PIN1;OLFM2;
rs173003	19	36240960	0.354851	ARHGAP33;PRODH2;NPHS1;COX6B1;UPK1A;ZBTB32;TMEM149;U2AF1L4;PSENEN;LIN37;HSPB6;C19orf55;
rs4075613	19	38903099	0.42881	YIF1B;KCNK6;CATSPERG;PSMD8;GGN;SPRED3;FAM98C;RASGRP4;RYR1;
rs7259682	19	39549653	0.355424	SARS2;FBXO17;FBXO27;PAK4;
rs383991	19	39555041	0.364686	SARS2;FBXO17;FBXO27;PAK4;
rs1105561	19	44669960	0.355246	ZNF223;ZNF284;ZNF224;ZNF225;ZNF234;ZNF226;ZNF227;ZNF233;
rs9646643	19	44743934	0.358969	ZNF234;ZNF226;ZNF227;ZNF233;ZNF235;ZFP112;ZNF285;
rs11667521	19	44753776	0.358969	ZNF234;ZNF226;ZNF227;ZNF233;ZNF235;ZFP112;ZNF285;
rs12462723	19	44769974	0.357629	ZNF234;ZNF226;ZNF227;ZNF233;ZNF235;ZFP112;ZNF285;
rs16981893	19	48465125	0.365504	ELSPBP1;CABP5;PLA2G4C;SULT2A1;BSPH1;
rs274883	19	48622545	0.402706	ELSPBP1;CABP5;PLA2G4C;LIG1;C19orf68;CARD8;
rs9304802	19	58209538	0.362111	ZNF530;ZNF134;ZNF211;ZSCAN4;ZNF551;ZNF154;ZNF671;ZNF776;ZNF586;
rs6131851	20	16603291	0.411333	KIF16B;
rs13044355	20	19406526	0.403827	SLC24A3;
rs6141319	20	31144807	0.354265	C20orf112;
rs232259	20	44354387	0.354851	WFDC10B;WFDC13;SPINT4;DNTTIP1;UBE2C;WFDC11;TNNC2;WFDC3;WFDC9;WFDC10A;
rs6013031	20	49474591	0.432858	BCAS4;ADNP;DPM1;
rs6100556	20	58267648	0.562961	PHACTR3;
rs6015553	20	58276196	0.363263	PHACTR3;
rs6071447	20	59524670	0.360901	;
rs2254476	21	23235604	0.386935	;
rs2070398	21	30878364	0.434302	BACH1;GRIK1;NCRNA00258;
rs2832387	21	30890894	0.430542	BACH1;GRIK1;NCRNA00258;
rs2252576	21	42615293	0.361719	BACE2;FAM3B;
rs976531	21	44703295	0.356904
rs362249	22	18610110	0.356031	PEX26;TUBA8;USP18;
rs361557	22	18611223	0.366184	PEX26;TUBA8;USP18;
rs107017	22	23912723	0.402193	IGLL1;C22orf43;
rs2235682	22	36983428	0.37517	FOXRED2;EIF3D;CACNG2;
rs139317	22	39499902	0.360602	APOBEC3C;APOBEC3D;APOBEC3F;APOBEC3G;APOBEC3H;CBX7;
rs139371	22	39519196	0.365426	APOBEC3D;APOBEC3F;APOBEC3G;APOBEC3H;CBX7;
rs8137243	22	46443835	0.392385	WNT7B;C22orf26;
rs9615889	22	48843119	0.409044	FAM19A5;
rs3747267	22	48845504	0.409044	FAM19A5;
rs9615893	22	48851078	0.356701	FAM19A5;
rs960966	22	49800376	0.381873	C22orf34;
rs6009845	22	50117191	0.360901	C22orf34;BRD1;
rs28479081	22	50345729	0.432845	ZBED4;ALG12;CRELD2;PIM3;IL17REL;

## Sheet: Table_S3
Table S3 Top .1% Amhara I_H_S results
SNP ID	Chr	Position (B37)	i_H_S Amhara (absolute value)	genes within 100 kb
rs12124860	1	9627103	3.49778	C1orf200;SLC25A33;TMEM201;PIK3CD;;
rs4073710	1	9655795	3.5005	C1orf200;SLC25A33;TMEM201;PIK3CD;;
rs17034560	1	10229158	3.80988	;UBE4B;KIF1B;
rs3748576	1	10342629	3.82272	;KIF1B;
rs12724052	1	27234682	3.76187	;ZDHHC18;SFN;GPN2;GPATCH3;NUDC;NR0B2;C1orf172;TRNP1;FAM46B;
rs12743830	1	29533232	4.18433	;EPB41;TMEM200B;SRSF4;MECR;PTPRU;
rs2275247	1	35908451	3.51432	;ZMYM4;KIAA0319L;
rs1203138	1	35950705	3.70597	;ZMYM4;KIAA0319L;NCDN;TFAP2E;
rs9793471	1	47499795	3.76532	CYP4A11;CYP4X1;CYP4Z1;;
rs11211422	1	47502483	4.16498	CYP4A11;CYP4X1;CYP4Z1;;
rs10890446	1	47512761	3.61656	CYP4X1;CYP4Z1;CYP4A22;;
rs12022635	1	47532614	4.16498	CYP4X1;CYP4Z1;CYP4A22;;
rs12564635	1	47560039	4.15895	CYP4X1;CYP4Z1;CYP4A22;PDZK1IP1;;
rs4926793	1	47570290	4.04558	CYP4X1;CYP4Z1;CYP4A22;PDZK1IP1;;
rs6690005	1	47571391	4.04558	CYP4X1;CYP4Z1;CYP4A22;PDZK1IP1;;
rs10890464	1	47582195	3.65362	CYP4X1;CYP4Z1;CYP4A22;PDZK1IP1;TAL1;;
rs6664392	1	47583284	3.65362	CYP4X1;CYP4Z1;CYP4A22;PDZK1IP1;TAL1;;
rs968183	1	48818458	3.98386	;SPATA6;
rs17373849	1	49113247	4.67157	AGBL4;BEND5;
rs4926814	1	49957136	3.66623	AGBL4;;
rs4926816	1	50019849	4.04083	AGBL4;;
rs12741784	1	50088819	4.15126	AGBL4;;
rs1343162	1	50115480	4.40927	AGBL4;;
rs11205641	1	50185075	3.60178	AGBL4;;
rs17379721	1	50277009	4.05056	AGBL4;ZNF859P;
rs4926831	1	50290101	3.72507	AGBL4;ZNF859P;
rs4363466	1	50306257	4.11315	AGBL4;ZNF859P;
rs9659092	1	50443589	3.53228	;AGBL4;ELAVL4;
rs12086130	1	51173603	3.59806	;FAF1;PHBP12;
rs4367826	1	96686237	3.53085	;
rs7548392	1	96688627	3.52218	;
rs321588	1	96688818	3.49826	;
rs1041048	1	96695786	3.50566	;
rs324860	1	96714996	4.22056	;
rs324854	1	96738972	4.27814	;
rs10875098	1	98041720	3.64421	DPYD;;
rs10875099	1	98042712	3.64421	DPYD;;
rs1337523	1	98061402	4.76855	DPYD;;
rs10783070	1	98064363	3.83604	DPYD;;
rs2065943	1	98071426	3.69185	DPYD;;
rs12408326	1	106730766	3.60785	;
rs12043527	1	106733537	3.78741	;
rs12047929	1	106742281	4.60909	;
rs2125749	1	108484400	3.97781	VAV3;;
rs222495	1	115136771	3.6656	TRIM33;BCAS2;DENND2C;AMPD1;;
rs11585572	1	115498257	4.1413	SYCP1;TSHB;TSPAN2;
rs698915	1	150388318	3.72145	PRPF3;RPRD2;TARS2;ECM1;;
rs2055975	1	150618632	3.77584	;ADAMTSL4;C1orf138;MCL1;ENSA;GOLPH3L;HORMAD1;CTSS;
rs2867301	1	150653795	4.23832	;ENSA;GOLPH3L;HORMAD1;CTSS;
rs7538493	1	150655421	4.23832	;ENSA;GOLPH3L;HORMAD1;CTSS;
rs11204697	1	150658971	4.25172	;ENSA;GOLPH3L;HORMAD1;CTSS;
rs12403255	1	150660412	4.25172	;ENSA;GOLPH3L;HORMAD1;CTSS;
rs6587518	1	150661787	4.25172	;ENSA;GOLPH3L;HORMAD1;CTSS;
rs11803569	1	150664077	4.25172	;ENSA;GOLPH3L;HORMAD1;CTSS;
rs7412396	1	150666797	4.25172	;ENSA;GOLPH3L;HORMAD1;CTSS;
rs2275236	1	150669952	4.39914	;ENSA;GOLPH3L;HORMAD1;CTSS;CTSK;
rs12063547	1	150674053	4.37843	;ENSA;GOLPH3L;HORMAD1;CTSS;CTSK;UBE2D3P3;
rs11586422	1	150679358	4.37843	;ENSA;GOLPH3L;HORMAD1;CTSS;CTSK;UBE2D3P3;
rs12086472	1	150697710	4.21395	;ENSA;GOLPH3L;HORMAD1;CTSS;CTSK;ARNT;UBE2D3P3;
rs1415148	1	150705755	4.21395	;GOLPH3L;HORMAD1;CTSS;CTSK;ARNT;UBE2D3P3;
rs12089989	1	150715782	3.95439	;GOLPH3L;HORMAD1;CTSS;CTSK;ARNT;UBE2D3P3;
rs3768018	1	150723747	4.12642	;GOLPH3L;HORMAD1;CTSS;CTSK;ARNT;UBE2D3P3;
rs10888391	1	150729983	4.32607	;GOLPH3L;HORMAD1;CTSS;CTSK;ARNT;UBE2D3P3;
rs16827671	1	150738759	4.32728	;GOLPH3L;HORMAD1;CTSS;CTSK;ARNT;UBE2D3P3;
rs11204726	1	150743492	4.29945	;GOLPH3L;HORMAD1;CTSS;CTSK;ARNT;UBE2D3P3;
rs10888394	1	150749913	4.29945	;GOLPH3L;HORMAD1;CTSS;CTSK;ARNT;UBE2D3P3;
rs10888395	1	150762171	4.36721	;GOLPH3L;HORMAD1;CTSS;CTSK;ARNT;UBE2D3P3;
rs4319334	1	150766822	3.82206	;GOLPH3L;HORMAD1;CTSS;CTSK;ARNT;UBE2D3P3;
rs11552229	1	150783985	3.50743	;HORMAD1;CTSS;CTSK;ARNT;UBE2D3P3;
rs1889740	1	150799755	3.913	;CTSS;CTSK;ARNT;SETDB1;UBE2D3P3;
rs10305711	1	150802996	3.50622	;CTSS;CTSK;ARNT;SETDB1;UBE2D3P3;
rs3768013	1	150815411	3.88376	;CTSS;CTSK;ARNT;SETDB1;UBE2D3P3;
rs7532045	1	150821847	3.70193	;CTSS;CTSK;ARNT;SETDB1;UBE2D3P3;
rs4845317	1	152670341	3.75968	LCE3C;LCE3B;LCE3A;LCE2D;LCE2B;LCE2C;LCE2A;LCE4A;C1orf68;KPRP;LCE1F;LCE1E;LCE1D;;NCRNA00302;
rs3917428	1	169695984	3.72786	METTL18;SELP;C1orf112;SELL;SELE;;
rs5362	1	169700961	3.69477	METTL18;C1orf112;SELL;SELE;;
rs1800015	1	169701904	3.69477	METTL18;C1orf112;SELL;SELE;;
rs10489257	1	174359128	3.54349	RABGAP1L;GPR52;;
rs7516240	1	174417231	4.12804	RABGAP1L;GPR52;;
rs12096717	1	174819336	3.91619	RABGAP1L;;
rs2877978	1	183496658	4.04851	SMG7;NCF2;ARPC5;;
rs6679100	1	198288709	3.75396	NEK7;
rs16853949	1	204523263	3.55089	;MDM4;LRRN2;PIK3C2B;
rs34238669	1	223496073	3.69342	;SUSD4;C1orf65;
rs12136790	1	234171741	3.57922	SLC35F3;;
rs12117580	1	243826674	3.51534	AKT3;;
rs12144546	1	243883877	3.6252	AKT3;;
rs6699924	1	244734612	4.19003	;PPPDE1;C1orf101;
rs10927267	1	244735858	3.82726	;PPPDE1;C1orf101;
rs7546679	1	244742292	3.6096	;PPPDE1;C1orf101;
rs12564773	1	244758612	3.91881	;PPPDE1;C1orf101;
rs11804999	1	248322479	3.50289	OR2L13;OR2L3;OR2M5;OR2M2;OR2M3;OR2M4;;OR2M1P;
rs2000390	1	248845097	4.13042	;OR2T10;OR2T11;OR2T35;OR2T27;OR14I1;
rs6701147	1	248857679	4.06533	;OR2T11;OR2T35;OR2T27;OR14I1;
rs12566855	1	248868778	3.76589	OR2T11;OR2T35;OR2T27;OR14I1;;
rs12615561	2	29863213	3.74779	;ALK;
rs2339540	2	29866533	3.68649	;ALK;
rs2064816	2	31541391	3.63853	;CAPN14;EHD3;XDH;
rs12992095	2	32661543	3.7768	MIR558;;BIRC6;
rs10197644	2	40868787	3.52227	SLC8A1;
rs1405819	2	57858994	3.52197	;
rs4387777	2	61629635	4.43385	SNORA70B;XPO1;USP34;;
rs2901636	2	64213777	3.82351	UGP2;VPS54;;
rs7608885	2	64225198	3.50732	VPS54;PELI1;;
rs6546046	2	64231079	3.75651	VPS54;PELI1;;
rs10164798	2	69565345	3.55916	;ANTXR1;GFPT1;NFU1;
rs4852826	2	71997634	4.10165	DYSF;
rs41386	2	72429776	3.92656	CYP26B1;EXOC6B;;
rs194235	2	72430862	3.49334	CYP26B1;EXOC6B;;
rs7597679	2	72430888	3.61498	CYP26B1;EXOC6B;;
rs2192012	2	72433660	3.8078	CYP26B1;EXOC6B;;
rs2192015	2	72501137	4.43754	EXOC6B;;
rs13409513	2	72522769	3.76721	EXOC6B;;
rs10173381	2	72544130	3.52309	EXOC6B;;
rs663218	2	72657984	3.69874	EXOC6B;
rs688433	2	72690622	3.76569	EXOC6B;
rs653220	2	72707874	3.58544	EXOC6B;
rs6758593	2	72712364	3.58544	EXOC6B;
rs11126370	2	72725947	3.93009	EXOC6B;
rs4852873	2	72752939	3.56832	EXOC6B;
rs4852875	2	72758775	3.54917	EXOC6B;
rs12471312	2	72789764	3.71023	EXOC6B;
rs11686713	2	72808538	3.56408	EXOC6B;
rs4852883	2	72855023	3.62752	;EXOC6B;
rs4852886	2	72882532	3.83938	;EXOC6B;
rs13006497	2	72882725	4.05656	;EXOC6B;
rs12617074	2	72892451	3.84664	;EXOC6B;
rs13008515	2	72986104	4.0252	;EXOC6B;
rs12052359	2	81872922	3.49355	;
rs335124	2	89052026	3.54616	RPIA;;ANKRD36BP2;
rs4263120	2	120569153	3.53246	;PTPN4;
rs11689019	2	120629498	3.72262	;PTPN4;
rs4588246	2	137149716	3.62769	;UBBP1;
rs300374	2	141975850	4.04166	;LRP1B;
rs12691696	2	145390240	3.58085	;
rs1427499	2	145400317	3.8147	;
rs10928226	2	145493137	3.54765	;
rs10928227	2	145515296	3.74419	;
rs4325752	2	151970391	3.75965	;FABP5P10;
rs289903	2	152084705	3.69611	RBM43;NMI;;FABP5P10;
rs2271811	2	152117780	3.5783	RBM43;NMI;TNFAIP6;;FABP5P10;
rs1348850	2	178418575	3.59804	AGPS;TTC30B;TTC30A;PDE11A;;
rs3106690	2	180520435	3.66153	ZNF385B;
rs4261696	2	204234315	4.51382	TRNAE40P;RAPH1;ABI2;CYP20A1;MRPL50P2;;
rs2469966	2	204272440	3.57937	TRNAE40P;RAPH1;ABI2;MRPL50P2;;
rs488644	2	230736681	4.05708	;TRIP12;FBXO36;
rs16826424	2	230742419	4.05708	;TRIP12;FBXO36;
rs1009825	3	10508130	3.61732	MIR885;;ATP2B2;
rs1495134	3	23270047	3.72118	;UBE2E2;
rs17402378	3	23287243	3.87279	;UBE2E2;
rs9875910	3	23305557	3.81395	;UBE2E2;
rs1344827	3	25675637	3.59976	;RARB;TOP2B;NGLY1;
rs6793650	3	26221055	3.57557	HMGB3P12;
rs959685	3	26460080	3.48393	VENTXP4;
rs11706332	3	28358057	3.64508	CMC1;AZI2;ZCWPW2;
rs4955106	3	31655419	4.24543	STT3B;OSBPL10;;
rs6550226	3	33685404	3.94346	;CLASP2;
rs1274972	3	39161456	3.49722	;GORASP1;TTC21A;CSRNP1;XIRP1;WDR48;
rs1274971	3	39161464	3.49722	;GORASP1;TTC21A;CSRNP1;XIRP1;WDR48;
rs925457	3	42604548	3.98123	VIPR1;SEC22C;SS18L2;NKTR;ZBTB47;;
rs7373700	3	50986284	4.66977	;DOCK3;ST13P14;
rs13079063	3	52744460	3.55832	;SNORD19;SNORD19B;SNORD69;PBRM1;GNL3;GLT8D1;SPCS1;NEK4;ITIH1;ITIH3;
rs11716747	3	52748857	3.55832	;SNORD19;SNORD19B;SNORD69;MUSTN1;PBRM1;GNL3;GLT8D1;SPCS1;NEK4;ITIH1;ITIH3;ITIH4;
rs11706707	3	57790596	3.72594	SLMAP;
rs4588391	3	88121122	3.5717	HTR1F;CGGBP1;;ZNF654;C3orf38;CBX5P1;
rs9310073	3	88145028	5.02457	CGGBP1;;ZNF654;C3orf38;CBX5P1;
rs6551271	3	88152339	3.5487	CGGBP1;;ZNF654;C3orf38;CBX5P1;
rs4303891	3	88159835	4.66828	CGGBP1;;ZNF654;C3orf38;CBX5P1;
rs6551272	3	88164990	4.43221	CGGBP1;;ZNF654;C3orf38;CBX5P1;
rs4432672	3	88176770	4.23139	CGGBP1;;ZNF654;C3orf38;CBX5P1;
rs7621357	3	88177780	3.9354	CGGBP1;;ZNF654;C3orf38;CBX5P1;
rs6781333	3	88206531	4.06367	CGGBP1;;ZNF654;C3orf38;CBX5P1;
rs9289363	3	97146650	3.52345	EPHA6;;
rs2137595	3	111431818	4.2571	CD96;PLCXD2;PHLDB2;;
rs6796087	3	111461960	3.52063	CD96;PLCXD2;PHLDB2;;
rs10934122	3	111617861	3.55548	;PLCXD2;PHLDB2;ABHD10;TAGLN3;
rs955566	3	111642581	3.88502	;PLCXD2;PHLDB2;ABHD10;TAGLN3;
rs6777915	3	126494617	3.76536	CHCHD6;;
rs11715459	3	142440299	3.49735	RNU7-47P;;PCOLCE2;PLS1;TRPC1;
rs716352	3	149626430	3.80346	;PFN2;ANKUB1;RNF13;HNRNPA1P24;
rs6774828	3	162876062	3.52307	;
rs12636292	3	162878626	3.52307	;
rs13067541	3	184748356	3.89684	VPS8;C3orf70;
rs1017501	3	185152113	3.62347	;MAP3K13;TMEM41A;LIPH;
rs3135159	4	2087049	3.673	MIR943;WHSC2;C4orf48;NAT8L;POLN;;
rs3135058	4	2100363	3.65472	WHSC2;C4orf48;NAT8L;POLN;;
rs9993793	4	17140639	3.59148	;
rs1532111	4	26528690	3.63969	RBPJ;CCKAR;TBC1D19;
rs28678865	4	26559633	4.10964	CCKAR;TBC1D19;
rs982850	4	33369724	3.6204	;
rs10004008	4	34479007	3.68163	;
rs1128372	4	40119501	3.49079	;N4BP2;RHOH;KRT18P25;
rs6447442	4	45297536	3.58266	PRKRIRP9;
rs2165482	4	61011853	3.78277	;
rs13117217	4	61059339	3.50229	;
rs717252	4	61163718	3.64294	;
rs3733488	4	71554275	4.27281	;AMBN;ENAM;IGJ;UTP3;RUFY3;
rs1043903	4	71672653	4.1277	;RUFY3;GRSF1;MOBKL1A;
rs12512502	4	71776935	4.04561	;GRSF1;MOBKL1A;DCK;
rs1398982	4	73067627	4.28393	ADAMTS3;NPFFR2;
rs10029245	4	73091934	4.0281	ADAMTS3;NPFFR2;;
rs13103769	4	98739640	3.94794	C4orf37;;
rs4699693	4	99867860	3.58922	;EIF4E;METAP1;FAM177A2;ABT1P1;
rs6829795	4	107065220	3.83398	TBCK;
rs6843870	4	107104699	3.92116	TBCK;
rs4429790	4	107110278	4.70991	TBCK;
rs12506062	4	107115960	4.05045	TBCK;
rs10016884	4	107120677	5.05887	TBCK;
rs6818197	4	107123210	4.04835	TBCK;
rs6533243	4	107167166	4.15998	TBCK;AIMP1;
rs3775090	4	107168520	5.09333	TBCK;AIMP1;
rs12641015	4	107172182	3.9584	TBCK;AIMP1;
rs12639869	4	107176104	4.11178	TBCK;AIMP1;
rs7662219	4	107185759	3.53585	TBCK;AIMP1;;
rs7662395	4	107185855	3.53585	TBCK;AIMP1;;
rs7665946	4	107189328	4.16984	TBCK;AIMP1;;
rs7688411	4	107189665	3.53585	TBCK;AIMP1;;
rs7673949	4	107194036	3.53689	TBCK;AIMP1;;
rs6533245	4	107202935	3.54003	TBCK;AIMP1;;
rs7688384	4	123229132	3.63979	KIAA1109;ADAD1;
rs12503257	4	128832078	3.77133	;C4orf29;MFSD8;HSPA4L;PLK4;
rs6852201	4	170615503	3.51109	NEK1;;CLCN3;C4orf27;
rs10520382	4	178538777	3.65727	;
rs6554641	5	11801562	3.53819	CTNND2;
rs12519750	5	19975567	3.81848	CDH18;
rs10805661	5	19980882	3.73014	CDH18;
rs173559	5	21129114	4.19373	;
rs1388581	5	21198362	3.51951	;
rs2087724	5	21248350	3.55164	;
rs4277955	5	41616226	3.8429	;
rs17276531	5	41617256	3.8429	;
rs13165656	5	43690964	3.75968	NNT;;
rs13177579	5	43693426	4.40537	NNT;;
rs2303732	5	43702887	4.32978	NNT;;
rs3828696	5	43704072	3.98246	NNT;;
rs10471744	5	51241654	3.50166	;
rs4397086	5	51243645	3.56191	;
rs3212684	5	52355516	4.10671	ITGA2;MOCS2;;
rs3212576	5	52366905	3.67312	ITGA2;MOCS2;;
rs3212578	5	52367146	3.56452	ITGA2;MOCS2;;
rs3761772	5	55034088	3.50159	;SLC38A9;DDX4;
rs1566629	5	81207272	3.56829	ATG10;;SHFM1P1;PPIAP11;
rs562770	5	81218259	3.72175	ATG10;;SHFM1P1;PPIAP11;
rs17207039	5	85488131	3.98807	NBPF22P;
rs26521	5	102482734	3.84557	GIN1;PPIP5K2;;
rs2432169	5	102514757	3.6404	GIN1;PPIP5K2;C5orf30;;
rs291858	5	102811961	3.78121	NUDT12;;
rs10515380	5	107159235	3.61221	;FBXL17;
rs12519254	5	107195155	3.69656	;FBXL17;
rs12189428	5	107196998	3.6537	;FBXL17;
rs6886702	5	109963430	3.51987	;TMEM232;
rs7709527	5	109965952	3.50781	;TMEM232;
rs457763	5	110731915	3.84289	CAMK4;STARD4;;
rs26050	5	111030893	3.70645	;C5orf13;
rs17327526	5	112720648	3.75901	TSSK1B;MCC;;
rs10520002	5	127819132	3.68519	FBN2;SLC27A6;
rs2112259	5	139744390	3.71656	;C5orf32;PFDN1;HBEGF;SLC4A9;ANKHD1;ANKHD1-EIF4EBP3;
rs990983	5	139788288	4.14599	;HBEGF;SLC4A9;ANKHD1;ANKHD1-EIF4EBP3;
rs246060	5	140324749	4.08061	PCDHA1;PCDHA2;PCDHA3;PCDHA4;PCDHA5;PCDHA6;PCDHA7;PCDHA8;PCDHA9;PCDHA10;;PCDHA11;PCDHA12;PCDHA13;PCDHAC1;PCDHAC2;
rs246048	5	140327900	4.07939	PCDHA1;PCDHA2;PCDHA3;PCDHA4;PCDHA5;PCDHA6;PCDHA7;PCDHA8;PCDHA9;PCDHA10;;PCDHA11;PCDHA12;PCDHA13;PCDHAC1;PCDHAC2;
rs246020	5	140334771	4.20286	PCDHA1;PCDHA2;PCDHA3;PCDHA4;PCDHA5;PCDHA6;PCDHA7;PCDHA8;PCDHA9;PCDHA10;;PCDHA11;PCDHA12;PCDHA13;PCDHAC1;PCDHAC2;PCDHB1;
rs367185	5	140340302	4.0256	PCDHA1;PCDHA2;PCDHA3;PCDHA4;PCDHA5;PCDHA6;PCDHA7;PCDHA8;PCDHA9;PCDHA10;;PCDHA11;PCDHA12;PCDHA13;PCDHAC1;PCDHAC2;PCDHB1;
rs10482697	5	142666206	4.18871	NR3C1;ARHGAP26;;
rs17103425	5	144958012	3.90614	PRELID2;
rs9325136	5	148627252	3.70176	ABLIM3;AFAP1L1;GRPEL2;;
rs11754567	6	2271034	3.60153	;HMGN2P28;GMDS;
rs1984249	6	14584762	4.07439	;
rs9367866	6	15161580	4.22132	;JARID2;
rs9396568	6	15163652	4.22132	;JARID2;
rs9383032	6	15163801	3.94259	;JARID2;
rs9467386	6	25086062	5.47127	;CMAHP;FAM65B;ASS1P1;
rs1633036	6	29742809	3.52893	;HLA-F;HLA-G;ZFP57;ZDHHC20P1;HCG4P11;HLA-F-AS1;RPL23AP1;MICE;HCG9P5;IFITM4P;HLA-P;HCG4;RPL7AP7;MICG;HCG4P8;MICF;
rs1737008	6	29758117	3.63388	;HLA-F;HLA-G;ZDHHC20P1;HCG4P11;HLA-F-AS1;RPL23AP1;MICE;HCG9P5;IFITM4P;HLA-P;HCG4;RPL7AP7;MICG;HCG4P8;MICF;HCG4P7;HLA-H;
rs1632971	6	29777911	3.55054	;HLA-F;HLA-G;HCG4P11;HLA-F-AS1;RPL23AP1;MICE;HCG9P5;IFITM4P;HLA-P;HCG4;RPL7AP7;MICG;HCG4P8;MICF;HCG4P7;HLA-H;HLA-T;DDX39BP1;MCCD1P1;
rs9393986	6	29973526	3.53297	;HLA-A;ZNRD1;PPP1R11;RNF39;TRIM31;DDX39BP1;MCCD1P1;HCG4B;HLA-K;HLA-U;HCG4P5;HLA-W;MICD;HCG9;DDX39BP2;MCCD1P2;ZNRD1-AS1;HCG4P3;HLA-J;ETF1P1;
rs165256	6	29986684	3.69483	;HLA-A;ZNRD1;PPP1R11;RNF39;TRIM31;HCG4B;HLA-K;HLA-U;HCG4P5;HLA-W;MICD;HCG9;DDX39BP2;MCCD1P2;ZNRD1-AS1;HCG4P3;HLA-J;ETF1P1;
rs1150743	6	29992261	3.56538	;HLA-A;ZNRD1;PPP1R11;RNF39;TRIM31;HCG4B;HLA-K;HLA-U;HCG4P5;HLA-W;MICD;HCG9;DDX39BP2;MCCD1P2;ZNRD1-AS1;HCG4P3;HLA-J;ETF1P1;
rs28776219	6	30019566	3.68987	;ZNRD1;PPP1R11;RNF39;TRIM31;TRIM40;HLA-W;MICD;HCG9;DDX39BP2;MCCD1P2;ZNRD1-AS1;HCG4P3;HLA-J;ETF1P1;
rs11961294	6	30180280	3.92141	;TRIM31;TRIM40;TRIM10;TRIM15;TRIM26;PAIP1P1;HCG17;TRIM26P1;HLA-L;HCG18;
rs12207915	6	32777752	3.60461	PSMB8;PSMB9;TAP1;;HLA-DQB3;PPP1R2P1;HLA-Z;HLA-DQA2;HLA-DQB2;HLA-DOB;TAP2;
rs9462331	6	37554340	4.64739	C6orf129;;MDGA1;
rs4526183	6	41829267	3.87303	;FRS3;PRICKLE4;TOMM6;USP49;MED20;BYSL;CCND3;
rs3736745	6	42630107	3.56687	;KIAA0240;TBCC;UBR2;PRPH2;ATP6V0CP3;
rs17209608	6	45056086	3.53422	SUPT3H;RBM22P4;;
rs12208240	6	45501937	4.13697	RUNX2;
rs9360386	6	70166530	3.68006	BAI3;
rs17634863	6	71189074	3.75141	RNU7-48P;;FAM135A;C6orf57;
rs271865	6	104928188	3.8873	;
rs17201530	6	116913543	3.53283	BET3L;FAM26E;FAM26D;RWDD1;RSPH4A;ZUFSP;KPNA5;;
rs9401073	6	118803913	3.51237	C6orf204;PLN;;BRD7P3;
rs933257	6	118822566	3.51864	C6orf204;PLN;;BRD7P3;SSXP10;
rs9374736	6	118841558	3.55377	C6orf204;PLN;;BRD7P3;SSXP10;
rs516463	6	118899322	3.60395	C6orf204;PLN;BRD7P3;SSXP10;
rs12212415	6	150061959	3.60305	;KATNA1;LATS1;NUP43;PCMT1;LRP11;
rs16900468	6	158261358	4.19087	;SNX9;
rs3792931	6	158290502	4.09425	;SNX9;
rs6908844	6	158301423	3.79548	;SNX9;
rs7741141	6	158304083	5.12511	;SNX9;SYNJ2;
rs9365567	6	158327269	4.0094	;SNX9;SYNJ2;
rs3805780	6	158329975	3.94691	;SNX9;SYNJ2;
rs3211067	6	158330765	3.94691	;SNX9;SYNJ2;
rs2235841	6	158342286	3.59089	;SNX9;SYNJ2;
rs7764966	6	158354043	3.9444	;SNX9;SYNJ2;
rs724897	6	158357201	4.32293	;SNX9;SYNJ2;
rs6916934	6	158359003	3.71772	;SNX9;SYNJ2;
rs6455918	6	158359064	3.96694	;SNX9;SYNJ2;
rs6455919	6	158359475	3.96819	;SNX9;SYNJ2;
rs12527638	6	161958980	3.55267	;PARK2;
rs10484525	6	167064415	3.68852	RPS6KA2;;
rs16878052	7	7480382	3.5256	COL28A1;
rs41426	7	10096276	3.58139	;
rs41423	7	10097230	3.55438	;
rs972126	7	10104157	3.89611	;
rs6959875	7	19822005	4.99474	TWISTNB;TMEM196;;
rs16872385	7	19854686	3.91626	TMEM196;;
rs9639335	7	19866977	4.76156	TMEM196;;
rs7784571	7	19868190	4.0088	TMEM196;;
rs17142098	7	19887079	3.6098	TMEM196;;
rs17146851	7	22459560	3.76998	RAPGEF5;;EEF1A1P6;
rs7784572	7	36409965	3.50955	;ANLN;EEPD1;KIAA0895;
rs12532461	7	38873858	3.5488	VPS41;
rs667209	7	42959956	4.25441	C7orf25;PSMA2;MRPL32;;
rs590246	7	42968260	3.80418	C7orf25;PSMA2;MRPL32;;
rs647618	7	42972411	3.51095	C7orf25;PSMA2;MRPL32;;
rs7779884	7	76949393	3.66522	;PION;CCDC146;
rs11980285	7	76956000	3.84688	;PION;CCDC146;
rs10271991	7	76956774	3.52694	;PION;CCDC146;
rs3750044	7	76959731	3.75989	;PION;CCDC146;
rs17878968	7	94975245	5.16015	;PPP1R9A;PON1;PON3;PON2;
rs6962107	7	94977753	3.97723	;PPP1R9A;PON1;PON3;PON2;
rs6946250	7	94978196	4.63323	;PPP1R9A;PON1;PON3;PON2;
rs7783562	7	106917438	4.33389	;COG5;HBP1;
rs2040762	7	120550667	3.48478	;TSPAN12;ING3;C7orf58;
rs2237752	7	126281254	3.50713	GRM8;
rs13236338	7	127349980	3.7374	;PAX4;SND1;
rs17151466	7	127506080	3.55943	SND1;;
rs13231367	7	127509070	4.24981	SND1;;
rs12706819	7	127510004	3.6052	SND1;;
rs17151507	7	127541656	3.65604	SND1;;
rs12375023	7	127553442	3.85307	SND1;;
rs10487499	7	127557493	3.90773	SND1;;
rs7785596	7	127559921	3.90773	SND1;;
rs12706823	7	127566478	3.85688	SND1;;
rs741094	7	127590914	3.74375	SND1;LRRC4;;
rs6953231	7	127681555	4.17614	MIR593;SND1;LRRC4;
rs4333534	7	134800669	3.54612	;AGBL3;C7orf49;TMEM140;WDR91;
rs1728452	7	137253989	4.41742	DGKI;
rs17623382	7	140592227	3.73138	;BRAF;
rs4252461	7	142617214	3.50796	EPHB6;TRPV6;TRPV5;C7orf34;KEL;;
rs1404045	7	142617638	3.50796	EPHB6;TRPV6;TRPV5;C7orf34;KEL;;
rs756262	7	142619875	3.50295	EPHB6;TRPV6;TRPV5;C7orf34;KEL;;
rs7801166	7	142748205	3.53077	KEL;OR9A2;OR6V1;PIP;OR9P1P;OR6W1P;
rs6947415	7	147569595	3.96279	;CNTNAP2;
rs7796107	7	151993708	3.49537	MLL3;;SEPT7P6;
rs7011065	8	4136657	3.76779	CSMD1;
rs2111419	8	5166336	3.60559	;
rs11989948	8	5172454	4.1248	;
rs4841171	8	9399689	3.59142	;TNKS;
rs4398920	8	9469576	4.24039	;TNKS;
rs4240626	8	9471060	4.24039	;TNKS;
rs11249930	8	9472445	3.55795	;TNKS;
rs6990300	8	9547861	3.79548	MIR597;;TNKS;
rs6994574	8	9578255	4.01701	MIR597;;TNKS;
rs6987670	8	9883177	3.62792	;MSRA;
rs2904751	8	17691329	4.1603	;MTUS1;FGL1;PCM1;
rs3900397	8	17691690	3.63561	;MTUS1;FGL1;PCM1;
rs10503644	8	17697376	3.73607	;MTUS1;FGL1;PCM1;
rs11778291	8	17702161	3.6715	;MTUS1;FGL1;PCM1;
rs17125699	8	17705524	3.69363	;MTUS1;FGL1;PCM1;
rs7015782	8	17721436	3.63123	MTUS1;FGL1;PCM1;;
rs7016090	8	17721648	3.63002	MTUS1;FGL1;PCM1;;
rs11989202	8	17723854	3.69658	MTUS1;FGL1;PCM1;;
rs9942826	8	17724255	4.38674	MTUS1;FGL1;PCM1;;
rs10093134	8	17724693	4.17172	MTUS1;FGL1;PCM1;;
rs6586666	8	17724768	4.38276	MTUS1;FGL1;PCM1;;
rs6586667	8	17724783	4.28233	MTUS1;FGL1;PCM1;;
rs2653410	8	17729208	4.01272	MTUS1;FGL1;PCM1;;
rs7815785	8	17730338	3.68929	MTUS1;FGL1;PCM1;;
rs7838153	8	17732770	3.53165	MTUS1;FGL1;PCM1;;
rs2517296	8	17733479	3.66902	MTUS1;FGL1;PCM1;;
rs7843715	8	17733526	3.6929	MTUS1;FGL1;PCM1;;
rs3866924	8	17734151	3.64234	MTUS1;FGL1;PCM1;;
rs2259483	8	17734520	3.57013	MTUS1;FGL1;PCM1;;
rs2299580	8	17734567	3.59418	MTUS1;FGL1;PCM1;;
rs9325823	8	17735871	3.51592	MTUS1;FGL1;PCM1;;
rs34146352	8	17736786	3.5728	MTUS1;FGL1;PCM1;;
rs2427729	8	17737378	4.51474	MTUS1;FGL1;PCM1;;
rs2427730	8	17737425	4.1729	MTUS1;FGL1;PCM1;;
rs13274621	8	17737472	3.75001	MTUS1;FGL1;PCM1;;
rs7828836	8	17737499	4.14988	MTUS1;FGL1;PCM1;;
rs2467072	8	17737598	4.92427	MTUS1;FGL1;PCM1;;
rs2467073	8	17737700	3.8502	MTUS1;FGL1;PCM1;;
rs2427733	8	17737835	3.83604	MTUS1;FGL1;PCM1;;
rs2517317	8	17737978	4.8569	MTUS1;FGL1;PCM1;;
rs2653400	8	17738081	4.8569	MTUS1;FGL1;PCM1;;
rs2517319	8	17738125	4.8569	MTUS1;FGL1;PCM1;;
rs2517320	8	17738147	3.83725	MTUS1;FGL1;PCM1;;
rs3739404	8	17739843	3.55685	MTUS1;FGL1;PCM1;;
rs2073562	8	17742929	3.6604	MTUS1;FGL1;PCM1;;
rs414884	8	17748118	3.63153	MTUS1;FGL1;PCM1;;
rs10094922	8	17750200	3.88979	MTUS1;FGL1;PCM1;;
rs3850744	8	17784203	3.56889	FGL1;PCM1;;
rs478420	8	17792853	3.72748	FGL1;PCM1;;
rs17514360	8	17812577	3.60381	FGL1;PCM1;;
rs3780103	8	17819572	3.65919	FGL1;PCM1;;ASAH1;
rs11203929	8	17819812	3.65678	FGL1;PCM1;;ASAH1;
rs2285310	8	17827597	3.53635	FGL1;PCM1;;ASAH1;
rs6996133	8	17828355	3.80969	FGL1;PCM1;;ASAH1;
rs17126040	8	17829680	4.16405	FGL1;PCM1;;ASAH1;
rs439511	8	17845447	3.52109	FGL1;PCM1;;ASAH1;
rs721399	8	18259366	4.34357	;NAT2;
rs11784251	8	18260013	4.34357	;NAT2;
rs4646248	8	18260355	4.02682	;NAT2;
rs4646249	8	18260431	4.02682	;NAT2;
rs4646250	8	18260598	4.02809	;NAT2;
rs1495745	8	18262723	3.97726	;NAT2;
rs1495747	8	18262861	4.35242	;NAT2;
rs9644636	8	19824896	3.53214	LPL;
rs2197089	8	19826373	4.12328	LPL;
rs4872257	8	24564992	3.67249	;
rs6999630	8	28935001	3.5192	;HMBOX1;KIF13B;
rs7000444	8	28935457	3.73016	;HMBOX1;KIF13B;
rs6420165	8	28971502	3.57835	;HMBOX1;KIF13B;
rs6986173	8	57011764	3.68125	;SNORD54;LYN;RPS20;MOS;PLAG1;NPM1P21;
rs16919992	8	57013967	3.68344	;SNORD54;LYN;RPS20;MOS;PLAG1;NPM1P21;
rs13252111	8	77791860	3.49631	ZFHX4;;
rs2514557	8	96283161	3.4845	C8orf37;;
rs9297543	8	116704980	3.90532	TRPS1;
rs2694034	8	116740823	3.82863	TRPS1;
rs1880814	8	116746477	3.85632	TRPS1;
rs2316310	8	117112366	3.57445	;
rs2119235	8	137428405	3.68348	;
rs1040247	8	139533367	4.13243	FAM135B;COL22A1;
rs3935702	8	139672257	4.39445	COL22A1;
rs3935045	8	139672671	3.50509	COL22A1;
rs956918	9	436983	4.29801	DOCK8;KANK1;;
rs10964907	9	2129798	3.65096	;SMARCA2;
rs10813382	9	3103419	3.71981	CARM1P1;;
rs7029475	9	3139596	3.9838	RFX3;CARM1P1;;
rs17659039	9	3326992	4.05152	RFX3;;
rs570649	9	3911976	3.57938	GLIS3;;C9orf70;
rs10977148	9	8477093	3.6451	PTPRD;
rs10977154	9	8483347	3.66116	PTPRD;
rs934475	9	18881929	3.48596	ADAMTSL1;FAM154A;;
rs12341631	9	31451670	3.85872	;
rs974913	9	31527272	3.80494	;
rs6476619	9	37210685	3.51601	;ZCCHC7;
rs10814645	9	38027524	4.2038	;SHB;
rs7851899	9	75550675	3.62478	TMC1;ALDH1A1;;
rs186997	9	75551910	3.77203	TMC1;ALDH1A1;;
rs166750	9	89765887	3.88501	C9orf170;;
rs2457715	9	94089620	3.7304	AUH;NFIL3;;
rs3780620	9	101799399	3.7762	COL15A1;TGFBR1;
rs423477	9	107981571	3.70729	SLC44A1;;
rs384924	9	107986092	3.77142	SLC44A1;;
rs370629	9	107989797	3.75239	SLC44A1;;
rs438299	9	107990126	3.75239	SLC44A1;;
rs366144	9	107990623	4.78084	SLC44A1;;
rs422084	9	107990922	4.78084	SLC44A1;;
rs384947	9	107991283	3.75239	SLC44A1;;
rs7866947	9	107994629	3.50128	SLC44A1;;
rs7044876	9	108005902	4.92682	SLC44A1;;
rs327956	9	108008916	3.60634	SLC44A1;;
rs10991598	9	108011356	3.90495	SLC44A1;;
rs327955	9	108011545	3.90495	SLC44A1;;
rs328018	9	108033576	3.69375	SLC44A1;;
rs328014	9	108036246	3.87609	SLC44A1;;
rs328007	9	108039645	3.87731	SLC44A1;;
rs327950	9	108041973	3.5731	SLC44A1;;
rs327947	9	108042590	5.01424	SLC44A1;;
rs227887	9	108043636	4.01016	SLC44A1;;
rs327983	9	108054060	4.63941	SLC44A1;;
rs327984	9	108054966	3.73536	SLC44A1;;
rs376926	9	108058559	3.96812	SLC44A1;;
rs327990	9	108058636	3.55092	SLC44A1;;
rs327992	9	108059302	3.55092	SLC44A1;;
rs2004725	9	108061875	3.53455	SLC44A1;;
rs12340246	9	111679872	3.56285	;C9orf5;C9orf6;CTNNAL1;ACTL7B;ACTL7A;IKBKAP;NCRNA00298;
rs10979658	9	111788580	3.6251	;C9orf5;MIR32;C9orf6;CTNNAL1;IKBKAP;
rs672973	9	111800196	3.66074	;C9orf5;C9orf4;MIR32;C9orf6;CTNNAL1;
rs12344205	9	111849732	3.82677	;C9orf5;C9orf4;EPB41L4B;MIR32;CTNNAL1;
rs10217319	9	111857676	3.83549	;C9orf5;C9orf4;EPB41L4B;MIR32;CTNNAL1;
rs2185767	9	115599643	3.66973	SNX30;SLC46A2;;
rs7026148	9	115636588	4.03192	SNX30;SLC46A2;;
rs7866525	9	119357964	3.75317	ASTN2;TRIM32;;
rs2295741	9	119382768	3.5256	ASTN2;TRIM32;;
rs522894	9	128299605	4.40107	;MAPKAP1;HNRNPA1P15;
rs7041061	9	128319624	3.80437	;MAPKAP1;HNRNPA1P15;
rs484821	9	128381063	4.72152	MAPKAP1;;HNRNPA1P15;
rs605437	9	128411501	4.72152	MAPKAP1;PBX3;;HNRNPA1P15;
rs7862834	9	128448791	3.56615	MAPKAP1;PBX3;HNRNPA1P15;;
rs12376985	9	137092388	4.28048	RNU6ATAC;WDR5;;
rs9333260	10	15761209	3.85762	ITGA8;FAM188A;
rs4748239	10	16095730	4.06923	;FTLP19;
rs11253760	10	16109238	3.68801	;FTLP19;
rs11253779	10	16138489	3.7912	;FTLP19;
rs1417096	10	16147479	3.62784	;FTLP19;
rs4747262	10	16204155	3.50611	;FTLP19;
rs2355244	10	16232391	3.60002	;
rs10508502	10	16241855	4.02573	;
rs1340143	10	16243408	3.56998	;
rs7087787	10	16244094	3.90864	;
rs1340142	10	16255006	3.82049	;
rs4748264	10	16256337	4.31945	;
rs3847359	10	16267474	3.90757	;
rs3858179	10	16270884	4.29417	;
rs10764326	10	18448062	3.75032	CACNB2;;
rs12356674	10	21889083	3.60303	;C10orf140;MLLT10;
rs746203	10	22830541	3.49842	SPAG6;PIP4K2A;
rs943189	10	22842590	3.52506	SPAG6;PIP4K2A;
rs2559523	10	22893246	3.59567	PIP4K2A;
rs2799002	10	32095666	3.71284	;ARHGAP12;
rs1029078	10	32097851	3.71284	;ARHGAP12;
rs2255555	10	32114950	3.84944	;ARHGAP12;HMGB1P7;
rs2808096	10	32128611	3.89124	;ARHGAP12;HMGB1P7;
rs2799021	10	32141460	3.99913	;ARHGAP12;HMGB1P7;
rs2808091	10	32142651	3.7805	;ARHGAP12;HMGB1P7;
rs2799009	10	32152014	3.80342	ARHGAP12;HMGB1P7;
rs7090105	10	75131545	3.54377	;PPP3CB;ZMYND17;C10orf103;TTC18;ANXA7;
rs12261772	10	75146811	3.68363	;PPP3CB;ZMYND17;TTC18;ANXA7;
rs7072404	10	75150184	3.68363	;PPP3CB;ZMYND17;TTC18;ANXA7;
rs506380	10	83449684	3.86057	;
rs12413261	10	85316152	4.11312	;
rs10788521	10	88417724	3.80127	;OPN4;LDB3;BMPR1A;RPL7AP8;
rs10748691	10	98983955	4.14094	;ARHGAP19;SLIT1;FRAT1;
rs17885986	10	101961171	4.08945	SNORA12;;ERLIN1;CHUK;CWF19L1;BLOC1S2;PKD2L1;PHBP9;
rs11190423	10	101962224	3.48478	SNORA12;;ERLIN1;CHUK;CWF19L1;BLOC1S2;PKD2L1;PHBP9;
rs7068456	10	101972288	4.12068	SNORA12;;ERLIN1;CHUK;CWF19L1;BLOC1S2;PKD2L1;PHBP9;
rs12764370	10	101979482	3.6333	SNORA12;;ERLIN1;CHUK;CWF19L1;BLOC1S2;PKD2L1;PHBP9;
rs663123	10	102014506	3.7359	SNORA12;;ERLIN1;CHUK;CWF19L1;BLOC1S2;PKD2L1;SCD;PHBP9;
rs7074484	10	108381257	3.59212	SORCS1;;
rs821964	10	108412911	3.56353	SORCS1;
rs911580	10	108466775	3.67356	SORCS1;
rs10509973	10	115100421	3.50142	;
rs7080287	10	115104798	3.50924	;
rs7093880	10	115107503	3.63721	;
rs10749415	10	123185303	3.79487	;FGFR2;
rs10829565	10	130859801	3.78604	;
rs10839708	11	7079038	3.56942	ZNF215;ZNF214;NLRP14;RBMXL2;
rs12420146	11	14644231	3.55578	PSMA1;PDE3B;RPL21P116;
rs7129369	11	23724542	3.57764	;
rs2957509	11	34141528	3.49147	;NAT10;ABTB2;CAPRIN1;
rs1525348	11	41921516	3.62792	;
rs1872772	11	63655846	4.02057	;TRNAR34P;C11orf84;MARK2;RCOR2;NAA40;COX8A;OTUB1;
rs531117	11	75456134	3.58605	;MAP6;MOGAT2;DGAT2;UVRAG;
rs3060	11	75511572	3.52119	;MOGAT2;DGAT2;UVRAG;
rs11236540	11	75535023	3.49443	;MOGAT2;DGAT2;UVRAG;
rs11233907	11	83821860	3.95003	DLG2;
rs4944468	11	83885782	3.56122	DLG2;
rs1022308	11	83951160	3.74459	DLG2;
rs10501590	11	84943077	3.74845	DLG2;
rs6592253	11	85302342	3.644	;TMEM126B;TMEM126A;CREBZF;CCDC89;DLG2;
rs881121	11	85310744	3.63414	;TMEM126B;TMEM126A;CREBZF;CCDC89;SYTL2;DLG2;
rs881120	11	85310786	3.57007	;TMEM126B;TMEM126A;CREBZF;CCDC89;SYTL2;DLG2;
rs1237203	11	85395180	3.52895	TMEM126B;TMEM126A;CREBZF;CCDC89;SYTL2;DLG2;
rs678376	11	85430397	3.49823	TMEM126B;TMEM126A;CREBZF;CCDC89;SYTL2;DLG2;
rs4754129	11	105352701	3.64619	;
rs228593	11	108141134	3.87154	;NPAT;ATM;C11orf65;
rs11212621	11	108291017	3.70682	;ATM;C11orf65;KDELC2;EXPH5;
rs518547	11	116738046	3.62373	BUD13;ZNF259;APOA5;APOA4;APOC3;APOA1;SIK3;;
rs12814951	12	13700576	3.58647	;GRIN2B;
rs1805482	12	13764774	3.83043	;GRIN2B;
rs1373846	12	33336439	3.76402	;
rs7954282	12	45584046	3.756	;ANO6;PLEKHA8P1;
rs10880758	12	45584810	3.61443	;ANO6;PLEKHA8P1;
rs3782131	12	45611034	3.60661	;ANO6;PLEKHA8P1;
rs2408184	12	45613495	3.89991	ANO6;PLEKHA8P1;;
rs11182927	12	45622340	4.96482	ANO6;PLEKHA8P1;;
rs35054776	12	45627975	3.98689	ANO6;PLEKHA8P1;;
rs10880764	12	45638777	4.48122	ANO6;PLEKHA8P1;;
rs2052603	12	45646266	4.50873	ANO6;PLEKHA8P1;;
rs11182949	12	45650024	4.11777	ANO6;PLEKHA8P1;;
rs4768085	12	45655064	4.4141	ANO6;PLEKHA8P1;;
rs1015626	12	45665521	4.16937	ANO6;PLEKHA8P1;;
rs7138247	12	45669753	3.85623	ANO6;PLEKHA8P1;;
rs7307262	12	45686980	3.4839	ANO6;PLEKHA8P1;;
rs10785566	12	45701564	3.78286	ANO6;PLEKHA8P1;
rs2712600	12	46013901	3.58337	;
rs17774927	12	46211396	3.60489	;ARID2;
rs183646	12	46273882	3.90407	;ARID2;SCAF11;
rs35124	12	46279068	3.96773	;ARID2;SCAF11;
rs35123	12	46281596	3.96773	;ARID2;SCAF11;
rs1291625	12	46307048	4.53378	;ARID2;SCAF11;
rs7961085	12	46307741	4.05509	;ARID2;SCAF11;
rs2188119	12	46310296	4.05509	;ARID2;SCAF11;
rs1291628	12	46326576	3.91911	;ARID2;SCAF11;
rs4898506	12	49847570	4.26819	DNAJC22;SPATS2;KCNH3;;
rs1021469	12	58208164	3.97087	;MIR26A2;OS9;AGAP2;TSPAN31;CDK4;MARCH9;CYP27B1;METTL1;METTL21B;TSFM;AVIL;CTDSP2;
rs1355469	12	59430303	3.59337	;RPS6P22;
rs10783931	12	59436179	3.82079	;RPS6P22;
rs7978312	12	75732335	3.58611	CAPS2;GLIPR1L1;GLIPR1L2;;
rs11180470	12	75737206	4.39586	CAPS2;GLIPR1L1;GLIPR1L2;;
rs1829568	12	81363885	3.67298	MIR618;LIN7A;ACSS3;
rs7974451	12	81475137	3.80213	ACSS3;;
rs2468239	12	88444560	3.79697	;C12orf50;C12orf29;CEP290;TMTC3;RPS4XP15;
rs2468240	12	88444592	4.76461	;C12orf50;C12orf29;CEP290;TMTC3;RPS4XP15;
rs2471503	12	88463451	5.12159	;C12orf50;C12orf29;CEP290;TMTC3;
rs2471544	12	88470018	5.12159	;C12orf50;C12orf29;CEP290;TMTC3;
rs2468222	12	88535576	3.86383	;C12orf29;CEP290;TMTC3;
rs7953323	12	88561356	3.83458	CEP290;TMTC3;
rs12831250	12	88573541	4.65208	CEP290;TMTC3;
rs1558737	12	88681867	3.53556	TMTC3;
rs3907470	12	88958350	3.78285	;KITLG;
rs1508595	12	88986016	3.59206	;KITLG;
rs11110252	12	100523496	3.5958	;UHRF1BP1L;ACTR6;DEPDC4;GOLGA2B;
rs11110259	12	100545669	3.64291	;UHRF1BP1L;ACTR6;DEPDC4;GOLGA2B;
rs17829512	12	105230839	6.80996	;CHST11;SLC41A2;
rs6539458	12	109280838	4.07234	;MIR619;DAO;SVOP;SSH1;
rs17851852	12	110927882	3.66992	;ANAPC7;ARPC3;GPN3;C12orf24;VPS29;RAD9B;PPTC7;HMGA1P3;RPL31P49;
rs3184504	12	111884608	4.10165	CUX2;FAM109A;SH2B3;ATXN2;;
rs10774625	12	111910219	4.09533	;SH2B3;ATXN2;
rs653178	12	112007756	3.9158	;ATXN2;BRAP;PCNPP;
rs11065987	12	112072424	3.66295	;ATXN2;BRAP;ACAD10;PCNPP;
rs601663	12	112123284	3.59248	ATXN2;BRAP;ACAD10;;ALDH2;PCNPP;
rs642898	12	112141233	3.60901	BRAP;ACAD10;;ALDH2;PCNPP;
rs608848	12	112146964	3.60901	BRAP;ACAD10;;ALDH2;PCNPP;
rs737280	12	112194976	3.65731	BRAP;ACAD10;;ALDH2;MAPKAPK5;PCNPP;C12orf47;
rs2238151	12	112211833	3.97129	BRAP;ACAD10;;ALDH2;MAPKAPK5;C12orf47;
rs4767293	12	112463296	3.85561	;NAA25;ERP29;TMEM116;
rs17696736	12	112486818	4.14463	;TRAFD1;NAA25;ERP29;TMEM116;
rs11066147	12	112509677	3.57231	;TRAFD1;C12orf51;NAA25;ERP29;TMEM116;
rs4767377	12	112530051	3.62775	;TRAFD1;C12orf51;NAA25;ERP29;TMEM116;
rs17630235	12	112591686	3.63514	;TRAFD1;C12orf51;NAA25;
rs16942667	12	113682030	3.74209	;CCDC42B;DDX54;C12orf52;IQCD;TPCN1;SLC24A6;
rs7960943	12	113839499	3.50057	SLC24A6;PLBD2;SDS;;SDSL;LHX5;
rs734070	12	113859451	3.52727	SLC24A6;PLBD2;SDS;;SDSL;LHX5;
rs12823432	12	113862930	3.53998	SLC24A6;PLBD2;SDS;;SDSL;LHX5;
rs11611238	12	116457804	3.77144	;MED13L;
rs967281	12	123292179	3.887	;GPR81;GPR109B;DENR;CCDC62;HIP1R;VPS37B;
rs1671681	12	123303619	3.95312	;GPR81;DENR;CCDC62;HIP1R;VPS37B;
rs4759382	12	123347609	3.56385	;DENR;CCDC62;HIP1R;VPS37B;ABCB9;
rs9318057	13	72713450	3.92376	;
rs4885452	13	77889255	3.82475	MYCBP2;
rs3013661	13	85358803	3.71521	;
rs9575789	13	85719061	3.86774	;
rs6563436	13	85744175	3.59855	;
rs9554958	13	104100526	3.80559	;
rs10161771	13	104873872	3.51693	;
rs4622384	13	111315299	3.48954	CARKD;CARS2;ING1;;RPL21P107;
rs2296658	13	111315551	3.69001	CARKD;CARS2;ING1;;RPL21P107;
rs4238278	13	111319356	3.87844	CARKD;CARS2;ING1;;RPL21P107;
rs6571733	14	21710112	3.52266	OR5AU1;HNRNPC;RPGRIP1;
rs4982437	14	21716893	3.52266	OR5AU1;HNRNPC;RPGRIP1;
rs10431640	14	27414184	3.53931	;
rs10132615	14	36065959	3.51852	INSM2;RALGAPA1;
rs973180	14	36075611	3.51852	INSM2;RALGAPA1;
rs2899839	14	36078716	3.51852	INSM2;RALGAPA1;
rs4982296	14	36087385	3.50879	INSM2;RALGAPA1;
rs8022836	14	36092934	3.53312	INSM2;RALGAPA1;
rs10132580	14	36118348	3.57204	RALGAPA1;
rs10143752	14	36139857	3.70462	;RALGAPA1;
rs6571727	14	36141108	3.81774	;RALGAPA1;
rs10132954	14	36141783	3.81652	;RALGAPA1;
rs1957830	14	36147012	3.75328	;RALGAPA1;
rs7155504	14	36158828	4.94763	;RALGAPA1;
rs8021444	14	36201722	4.23981	;RALGAPA1;BRMS1L;
rs4981302	14	36215965	4.22156	;RALGAPA1;BRMS1L;
rs10143092	14	36227024	4.35536	;RALGAPA1;BRMS1L;
rs11851614	14	36229799	3.51689	;RALGAPA1;BRMS1L;
rs1009920	14	36242995	3.90532	;RALGAPA1;BRMS1L;
rs7144565	14	36248361	3.90532	;RALGAPA1;BRMS1L;
rs4982307	14	36260358	3.87805	;RALGAPA1;BRMS1L;
rs7144612	14	36262277	3.69611	;RALGAPA1;BRMS1L;
rs10498385	14	43806307	3.49661	;
rs12881038	14	52275697	4.01988	;FRMD6;GNG2;
rs8016738	14	52280724	3.68537	;FRMD6;GNG2;
rs2252267	14	61984684	3.65133	PRKCH;;
rs12586812	14	61990061	3.7824	PRKCH;;
rs8008735	14	69604244	3.99675	;DCAF5;EXD2;
rs1756673	14	87716169	4.35607	;
rs2400899	14	100828487	4.02483	;MIR345;YY1;SLC25A29;SLC25A47;WARS;WDR25;
rs941926	14	100840950	3.51675	;MIR345;YY1;SLC25A29;SLC25A47;WARS;WDR25;
rs4983418	14	105943679	3.5565	PACS2;TEX22;MTA1;CRIP1;;C14orf80;TMEM121;ATP5G1P1;ELK2BP;CRIP2;
rs4994112	15	43014679	3.64397	;STARD9;CDAN1;TTBK2;
rs1548096	15	43253311	3.50997	TTBK2;UBR1;;
rs2444003	15	45039848	3.62539	;SPG11;PATL2;B2M;TRIM69;
rs3110172	15	45045033	3.92181	;SPG11;PATL2;B2M;TRIM69;
rs2306335	15	51276128	3.5678	AP4E1;TNFAIP8L3;;
rs972801	15	58921198	3.69044	;LIPC;ADAM10;
rs7177678	15	58959621	3.52847	;LIPC;ADAM10;
rs2733385	15	64879805	4.18783	;ZNF609;OAZ2;GAPDHP61;
rs2593699	15	64910258	4.32506	;ZNF609;OAZ2;GAPDHP61;
rs525878	15	64915106	4.2412	;ZNF609;OAZ2;GAPDHP61;
rs6494484	15	64940203	3.57668	;ZNF609;OAZ2;RBPMS2;
rs10444808	15	76272822	3.54664	UBE2Q2;FBXO22;NRG4;C15orf27;
rs4886799	15	76677241	4.02045	;ETFA;ISL2;SCAPER;
rs8030411	15	76699855	3.53604	;ETFA;ISL2;SCAPER;
rs4886801	15	76701353	3.96274	;ETFA;ISL2;SCAPER;
rs1587381	15	76769620	3.51601	;SCAPER;
rs12437627	15	76845050	3.60739	SCAPER;
rs4886817	15	76877702	3.62868	SCAPER;
rs1867197	15	76910031	3.67124	SCAPER;
rs4886825	15	76971456	3.90253	;SCAPER;
rs7350777	15	76985441	3.53854	;SCAPER;
rs8040539	15	77008426	3.94267	;SCAPER;
rs4886864	15	77674022	3.4903	HMG20A;;
rs1995830	15	81513044	3.60028	C15orf26;IL16;STARD5;
rs2667684	16	1650946	3.98581	;TELO2;IFT140;TMEM204;CRAMP1L;HN1L;
rs7186654	16	1726951	3.54525	;IFT140;CRAMP1L;HN1L;MAPK8IP3;NME3;MRPS34;EME2;SPSB3;
rs11861636	16	23439997	3.52921	;SCNN1B;COG7;GGA2;EARS2;
rs4788187	16	29845685	3.92158	;C16orf54;ZG16;KIF22;MAZ;PRRT2;C16orf53;MVP;CDIPT;SEZ6L2;ASPHD1;KCTD13;
rs1125338	16	54041779	3.65927	FTO;
rs16953625	16	54563823	3.83024	;
rs1836870	16	64064286	3.69374	;
rs9936878	16	69283324	3.84335	;CIRH1A;SNTB2;VPS4A;PDF;COG8;NIP7;TMED6;
rs6564267	16	75603925	3.66522	CHST6;CHST5;TMEM231;GABARAPL2;ADAT1;KARS;TERF2IP;;
rs9940714	16	87783590	3.50166	JPH3;;KLHDC4;SLC7A5;
rs178831	17	16080849	3.81361	;NCOR1;PIGL;
rs17779879	17	16196996	3.62875	MIR1288;NCOR1;PIGL;CENPV;UBB;;
rs4273077	17	16849139	3.82147	KRT17P1;TNFRSF13B;;MPRIP;TBC1D27;
rs11570546	17	45209503	3.86119	;CDC27;MYL4;
rs11079760	17	45230427	3.92963	;CDC27;MYL4;
rs8078686	17	45735706	4.00776	;NPEPPS;KPNB1;TBKBP1;TBX21;
rs8076527	17	45850390	5.7079	;KPNB1;TBKBP1;TBX21;OSBPL7;MRPL10;LRRC46;SCRN2;SP6;
rs7350950	17	46163867	4.27797	;MIR152;MIR1203;COPZ2;NFE2L1;CBX1;SNX11;SKAP1;
rs4534896	17	46303558	3.71941	;MIR1203;SKAP1;
rs17694192	17	46341041	3.50307	;SKAP1;
rs6505008	17	54047614	3.81409	;
rs1472288	17	56910720	3.51749	;RAD51C;PPM1E;
rs7223955	17	56917053	3.51876	;PPM1E;
rs6503883	17	56917543	3.51876	;PPM1E;
rs4398153	17	56968181	4.16877	;PPM1E;TRIM37;
rs10853008	17	56993407	4.414	;PPM1E;TRIM37;
rs8068311	17	62468927	3.67488	POLG2;DDX5;CEP95;SMURF2;;ATP5J2P4;
rs9908001	17	62472859	3.67609	POLG2;DDX5;CEP95;SMURF2;;ATP5J2P4;
rs7223078	17	62481801	4.6891	POLG2;DDX5;CEP95;SMURF2;;ATP5J2P4;
rs6504231	17	62484764	3.90435	POLG2;DDX5;CEP95;SMURF2;;ATP5J2P4;
rs1427463	17	62492582	4.7069	POLG2;DDX5;CEP95;SMURF2;ATP5J2P4;
rs9897606	17	62493167	3.69063	POLG2;DDX5;CEP95;SMURF2;ATP5J2P4;
rs9905016	17	62493343	3.68942	POLG2;DDX5;CEP95;SMURF2;ATP5J2P4;
rs7221427	17	62493829	3.68942	POLG2;DDX5;CEP95;SMURF2;ATP5J2P4;
rs9905689	17	62494139	4.70436	POLG2;DDX5;CEP95;SMURF2;ATP5J2P4;
rs2075552	17	62500753	3.69063	POLG2;DDX5;CEP95;SMURF2;ATP5J2P4;
rs3744407	17	62503131	4.26319	POLG2;DDX5;CEP95;SMURF2;ATP5J2P4;
rs8071264	17	62505158	3.75486	POLG2;DDX5;CEP95;SMURF2;ATP5J2P4;
rs2303575	17	62528179	3.81302	POLG2;DDX5;CEP95;SMURF2;ATP5J2P4;
rs9303474	17	62541309	4.08566	POLG2;DDX5;CEP95;SMURF2;ATP5J2P4;
rs6504242	17	62578143	3.52826	POLG2;DDX5;CEP95;SMURF2;ATP5J2P4;
rs10468563	17	62583599	3.90996	POLG2;DDX5;CEP95;SMURF2;ATP5J2P4;
rs8068867	17	62587143	3.73733	POLG2;DDX5;CEP95;SMURF2;ATP5J2P4;
rs6504243	17	62609484	3.57673	CEP95;SMURF2;
rs35018407	17	62690181	3.99632	SMURF2;;
rs2676289	17	62705738	3.67099	SMURF2;;
rs2007530	17	62764047	3.61498	;LRRC37A3;
rs1895689	18	11752943	3.58485	GNAL;CHMP1B;
rs12966840	18	20436874	3.52608	;RBBP8;
rs3851822	18	20462792	4.37668	;RBBP8;
rs1379805	18	20494552	3.70375	;RBBP8;
rs12960915	18	20503976	3.83363	;RBBP8;
rs9964726	18	20505479	3.83363	;RBBP8;
rs12970254	18	21315697	3.75493	ANKRD29;LAMA3;;
rs1316950	18	21324066	4.76976	ANKRD29;LAMA3;;
rs7230939	18	21333518	3.53098	ANKRD29;LAMA3;;
rs12051926	18	21340072	3.5463	ANKRD29;LAMA3;;
rs11082762	18	21365853	4.28332	LAMA3;;
rs9948714	18	21382188	3.72158	;LAMA3;
rs1941516	18	21392567	4.40952	;LAMA3;
rs8099763	18	21409064	3.96142	;LAMA3;
rs9962076	18	21430162	4.08972	;LAMA3;
rs8093042	18	21441484	3.58836	;LAMA3;
rs12965685	18	21441717	4.1179	;LAMA3;
rs10502441	18	21503171	3.66331	;LAMA3;TTC39C;
rs2288592	18	21526087	3.59102	;LAMA3;TTC39C;
rs2241643	18	21529722	3.5898	;LAMA3;TTC39C;
rs9958904	18	21549904	3.83043	;LAMA3;TTC39C;
rs1565082	18	21692286	3.95442	;TTC39C;CABYR;OSBPL1A;
rs4800546	18	21692882	3.9232	;TTC39C;CABYR;OSBPL1A;
rs12971224	18	21697299	3.51698	;TTC39C;CABYR;OSBPL1A;
rs1049684	18	21739725	3.8924	;TTC39C;CABYR;OSBPL1A;
rs12605558	18	26719357	3.58242	;
rs11081927	18	33614282	3.78385	C18orf21;RPRD1A;SLC39A6;ELP2;
rs4799506	18	36927794	3.54762	;
rs4128677	18	64995255	3.56032	;
rs9945435	18	64999149	3.62133	;
rs1350088	18	65000314	3.62006	;
rs3933569	18	66672031	4.00855	CCDC102B;
rs10503140	18	66706855	3.6509	CCDC102B;
rs733124	18	71982461	3.6102	;CYB5A;
rs10409400	19	44624513	3.50707	;ZNF222;ZNF223;ZNF284;ZNF224;ZNF225;ZNF234;ZNF226;ZNF227;
rs10416628	19	45285734	3.53007	;CEACAM19;CEACAM16;BCL3;CBLC;BCAM;PVRL2;
rs10414737	19	49171593	3.55258	SULT2B1;FAM83E;SPACA4;RPL18;SPHK2;DBP;CA11;NTN5;FUT2;MAMSTR;RASIP1;;IZUMO1;FUT1;FGF21;
rs281398	19	49177030	3.83186	SULT2B1;FAM83E;SPACA4;RPL18;SPHK2;DBP;CA11;NTN5;FUT2;MAMSTR;RASIP1;;IZUMO1;FUT1;FGF21;
rs10418036	19	49177262	3.53408	SULT2B1;FAM83E;SPACA4;RPL18;SPHK2;DBP;CA11;NTN5;FUT2;MAMSTR;RASIP1;;IZUMO1;FUT1;FGF21;
rs3826846	19	49183705	3.54636	SULT2B1;FAM83E;SPACA4;RPL18;SPHK2;DBP;CA11;NTN5;FUT2;MAMSTR;RASIP1;;IZUMO1;FUT1;FGF21;
rs10414887	19	49189026	4.74744	SULT2B1;FAM83E;SPACA4;RPL18;SPHK2;DBP;CA11;NTN5;FUT2;MAMSTR;RASIP1;;IZUMO1;FUT1;FGF21;
rs10415215	19	49189415	4.03097	SULT2B1;FAM83E;SPACA4;RPL18;SPHK2;DBP;CA11;NTN5;FUT2;MAMSTR;RASIP1;;IZUMO1;FUT1;FGF21;
rs10404857	19	49191127	3.59214	SULT2B1;FAM83E;SPACA4;RPL18;SPHK2;DBP;CA11;NTN5;FUT2;MAMSTR;RASIP1;;IZUMO1;FUT1;FGF21;
rs10403075	19	49191136	4.64573	SULT2B1;FAM83E;SPACA4;RPL18;SPHK2;DBP;CA11;NTN5;FUT2;MAMSTR;RASIP1;;IZUMO1;FUT1;FGF21;
rs10403262	19	49191144	3.59685	SULT2B1;FAM83E;SPACA4;RPL18;SPHK2;DBP;CA11;NTN5;FUT2;MAMSTR;RASIP1;;IZUMO1;FUT1;FGF21;
rs10402785	19	49196722	3.48413	;SULT2B1;FAM83E;SPACA4;RPL18;SPHK2;DBP;CA11;NTN5;FUT2;MAMSTR;RASIP1;IZUMO1;FUT1;FGF21;
rs10408409	19	49197086	4.37878	;SULT2B1;FAM83E;SPACA4;RPL18;SPHK2;DBP;CA11;NTN5;FUT2;MAMSTR;RASIP1;IZUMO1;FUT1;FGF21;
rs6082051	20	20546572	3.80247	EIF4E2P1;RALGAPA2;
rs12480149	20	20554738	4.39038	EIF4E2P1;RALGAPA2;
rs17741669	20	20573227	3.74537	EIF4E2P1;RALGAPA2;
rs17122717	20	31742165	3.6681	SOCS2P1;;C20orf185;C20orf186;C20orf70;C20orf71;PLUNC;
rs6579167	20	33032915	4.08987	;MIR644;CDC42P1;ITCH;DYNLRB1;
rs4911442	20	33355046	3.78663	;HMGB3P1;TP53INP2;NCOA6;GGT7;PIGU;
rs2425137	20	34345396	3.90008	;COX7BP2;ROMO1;RBM39;PHF20;CPNE1;NFS1;RBM12;
rs16999403	21	17904014	3.53824	MIR99A;MIRLET7C;MIR125B2;C21orf34;;
rs2823875	21	17925371	3.58955	MIR99A;MIRLET7C;MIR125B2;C21orf34;;
rs2823882	21	17934419	3.53974	MIR99A;MIRLET7C;MIR125B2;C21orf34;;
rs7278168	21	26976222	3.83398	MIR155;MRPL39;JAM2;;MIR155HG;RNGTTP1;FDX1P2;
rs8184912	21	27719907	3.74041	;
rs2832373	21	30877111	3.9142	BACH1;GRIK1;NCRNA00258;BACH1-IT3;
rs1012969	21	31996108	3.56833	KRTAP19-6;KRTAP19-7;KRTAP22-2;KRTAP6-3;KRTAP6-2;KRTAP22-1;KRTAP6-1;KRTAP20-1;KRTAP20-4;KRTAP20-2;KRTAP20-3;KRTAP21-3;;KRTAP19-11P;
rs7289942	22	21082033	4.06839	SMPD4P1;SLC9A3P2;FAM108A5P;BCRP5;TMEM191A;;POM121L4P;PI4KA;SERPIND1;
rs9620548	22	21144240	3.56649	BCRP5;TMEM191A;;POM121L4P;PI4KA;SERPIND1;SNAP29;
rs7291031	22	24435843	3.93022	;GSTT1;CABIN1;GSTTP1;GSTTP2;
rs17462966	22	30133579	3.49025	;NF2;CABP7;ZMAT5;UQCR10;ASCC2;
rs2295240	22	31835731	3.75793	;PATZ1;DRG1;EIF4ENIF1;SFI1;H2AFZP6;
rs7290400	22	34908589	5.20617	;
rs6008259	22	46633782	3.81027	PPARA;C22orf40;PKDREJ;TTC38;GTSE1;TRMU;;
rs9627295	22	46650100	3.73358	PPARA;C22orf40;PKDREJ;TTC38;GTSE1;TRMU;;
rs6007729	22	46652153	3.49216	PPARA;C22orf40;PKDREJ;TTC38;GTSE1;TRMU;;
rs6008384	22	46655948	4.32721	PPARA;C22orf40;PKDREJ;TTC38;GTSE1;TRMU;;
rs8143066	22	46656607	3.48697	PPARA;C22orf40;PKDREJ;TTC38;GTSE1;TRMU;;
rs6519994	22	46656805	4.05781	PPARA;C22orf40;PKDREJ;TTC38;GTSE1;TRMU;CELSR1;;
rs6008598	22	46704243	3.73828	PPARA;C22orf40;PKDREJ;TTC38;GTSE1;TRMU;CELSR1;;
rs3817874	22	46722256	4.00968	PPARA;C22orf40;PKDREJ;TTC38;GTSE1;TRMU;CELSR1;;
rs13585	22	46753179	3.78491	PKDREJ;TTC38;GTSE1;TRMU;CELSR1;
rs138845	22	50185192	4.21783	;BRD1;ZBED4;
rs138880	22	50218611	3.4997	;BRD1;ZBED4;ALG12;CRELD2;
rs761878	22	50249677	4.12591	BRD1;ZBED4;ALG12;CRELD2;;
rs1033666	22	50252783	4.5861	BRD1;ZBED4;ALG12;CRELD2;;
rs910799	22	50278568	3.54628	BRD1;ZBED4;ALG12;CRELD2;PIM3;;
rs11704238	22	50299919	5.05847	BRD1;ZBED4;ALG12;CRELD2;PIM3;;
rs9616393	22	50314809	3.77108	BRD1;ZBED4;ALG12;CRELD2;PIM3;;

## Sheet: Table_S4
Table S4 Top .1% Omotic I_H_S results
SNP ID	Chr	Position (B37)	i_H_S Amhara (absolute value)	genes within 100 kb
rs11488381	1	13374687	6.74555	;PRAMEF3;PRAMEF5;PRAMEF8;PRAMEF9;PRAMEF13;PRAMEF18;
rs1041238	1	166974420	6.6887	;ILDR2;MAEL;GPA33;DUSP27;
rs2465583	12	47162211	6.3651	SLC38A4;
rs3775090	4	107168520	6.33626	TBCK;AIMP1;
rs7912519	10	87694970	6.1945	GRID1;
rs740980	14	73246778	6.06955	;DPF3;
rs311382	19	47421323	5.8565	;AP2S1;GRLF1;
rs10745331	1	113186778	5.84689	RNU7-70P;;ST7L;CAPZA1;MOV10;RHOC;PPM1J;FAM19A3;MRPL53P1;
rs9826925	3	88206392	5.80684	CGGBP1;;ZNF654;C3orf38;CBX5P1;
rs947863	11	85327855	5.75529	TMEM126B;TMEM126A;CREBZF;CCDC89;SYTL2;DLG2;
rs4148772	2	169874712	5.62582	ABCB11;DHRS9;;
rs10125510	9	95196273	5.6034	CENPP;OGN;OMD;ASPN;ECM2;;
rs12550012	8	99640048	5.6018	STK3;;
rs8071879	17	46217457	5.53772	;MIR1203;NFE2L1;CBX1;SNX11;SKAP1;
rs4987644	7	142576763	5.53692	EPHB6;TRPV6;TRPV5;C7orf34;KEL;PRSS2;;TRBJ2-6;TRBJ2-7;TRBJ2-4;TRBJ2-1;TRBJ2-2;TRBJ2-3;TRBV30;TRBC2;TRBJ2-2P;TRBJ2-5;
rs730566	3	48487048	5.45602	;CCDC51;CCDC72;ATRIP;TREX1;SHISA5;PFKFB4;FBXW12;PLXNB1;
rs10977148	9	8477093	5.39242	PTPRD;
rs6564267	16	75603925	5.35217	CHST6;CHST5;TMEM231;GABARAPL2;ADAT1;KARS;TERF2IP;;
rs6990647	8	99638986	5.33748	STK3;;
rs6862847	5	108707551	5.33443	PJA2;;
rs2242140	16	67421798	5.31506	;PLEKHG4;KCTD19;LRRC36;TPPP3;ZDHHC1;HSD11B2;ATP6V0D1;AGRP;
rs1343162	1	50115480	5.27392	AGBL4;;
rs4733	7	96339061	5.25739	SHFM1;
rs6445259	3	52167173	5.25258	DUSP7;C3orf74;POC1A;ALAS1;TLR9;;TWF2;ALDOAP1;
rs6479987	10	66299771	5.23657	;
rs7117404	11	47127153	5.22695	PACSIN3;C11orf49;ARFGAP2;;
rs1096699	6	43528441	5.20132	;TJAP1;C6orf154;POLR1C;YIPF3;XPO5;POLH;GTPBP2;MAD2L1BP;RSPH9;
rs17095577	14	98028428	5.19412	;
rs17138177	7	65826778	5.19171	;TPST1;NCRNA00174;SKP1P1;
rs10042721	5	108713970	5.18417	PJA2;;
rs9596055	13	49605774	5.17089	;FNDC3A;RAD17P2;
rs12406683	1	47502714	5.15006	CYP4A11;CYP4X1;CYP4Z1;;
rs355761	3	154010991	5.08038	;ARHGEF26;DHX36;GPR149;DDX50P2;
rs6751186	2	136283545	5.06997	ZRANB3;R3HDM1;;
rs17312971	1	62189541	5.06116	;TM2D1;INADL;
rs16827211	1	22798142	5.05787	ZBTB40;EPHA8;;
rs4482489	2	122324025	5.00927	;RNU4ATAC;CLASP1;
rs2490632	10	119094670	5.0091	SLC18A2;PDZD8;;
rs11820311	11	13564275	4.98907	BTBD10;PTH;;HMGN2P36;
rs10792819	11	85621406	4.96905	;CCDC83;PICALM;SYTL2;
rs16990218	22	22024990	4.95613	;MIR130B;MIR301B;UBE2L3;YDJC;CCDC116;SDF2L1;PPIL2;YPEL1;MAPK1;
rs1882543	12	107067160	4.90998	;RFX4;
rs10502656	18	33608393	4.90097	C18orf21;RPRD1A;SLC39A6;
rs7708087	5	170467972	4.81847	RANBP17;
rs2227029	22	34898034	4.77382	;
rs843598	4	121402044	4.76321	;
rs10200965	2	62281648	4.72959	COMMD1;;
rs2703059	12	45268964	4.70634	;NELL2;
rs3789602	1	114339751	4.69913	PHTF1;RSBN1;PTPN22;BCL2L15;AP4B1;;
rs2138941	1	87088015	4.6767	;CLCA4;SH3GLB1;CLCA3P;
rs17714947	7	151253835	4.66309	;PRKAG2;RHEB;ETF1P2;
rs9365680	6	164723406	4.65588	;
rs7015158	8	106868411	4.64867	;ZFPM2;
rs2844792	6	30080956	4.63986	;ZNRD1;PPP1R11;RNF39;TRIM31;TRIM40;TRIM10;TRIM15;TRIM26;ZNRD1-AS1;ETF1P1;PAIP1P1;
rs17110023	1	93992851	4.61663	;FNBP1L;BCAR3;
rs4655067	1	22814289	4.59117	ZBTB40;EPHA8;;
rs12822426	12	59509780	4.5878	;RPS6P22;
rs11233953	11	83930211	4.58696	DLG2;
rs17083512	6	153406345	4.5846	;MTRF1L;RGS17;
rs2963024	5	108730773	4.56882	PJA2;;
rs410595	13	36201339	4.56179	NBEA;;
rs7970697	12	14893097	4.56137	GUCY2C;HIST4H4;H2AFJ;WBP11;C12orf60;C12orf69;ART4;;
rs761731	6	90378808	4.54771	;LYRM2;MDN1;ANKRD6;
rs12677280	8	18638660	4.53765	;RPL35P6;PSD3;
rs2166770	3	48005673	4.53722	;MAP4;
rs240744	16	23606895	4.53093	GGA2;EARS2;UBFD1;NDUFAB1;PALB2;DCTN5;PLK1;ERN2;
rs7072027	10	119123501	4.51105	SLC18A2;PDZD8;;
rs793152	12	31563073	4.50831	;FAM60A;DENND5B;
rs290184	11	85381837	4.48731	TMEM126B;TMEM126A;CREBZF;CCDC89;SYTL2;DLG2;
rs10467028	12	107076405	4.48628	;RFX4;RIC8B;
rs10467029	12	107078448	4.48628	;RFX4;RIC8B;
rs7309351	12	107077432	4.48523	;RFX4;RIC8B;
rs1361678	6	116069561	4.48286	;
rs3110172	15	45045033	4.47671	;SPG11;PATL2;B2M;TRIM69;
rs2454115	15	36120924	4.47647	;
rs4148280	4	70512113	4.47579	UGT2A1;SULT1B1;;
rs7039725	9	125711352	4.45638	SNORD90;;ZBTB6;ZBTB26;RABGAP1;GPR21;RC3H2;
rs11674331	2	182022719	4.44683	UBE2E3;;
rs7520283	1	84558902	4.44663	TTLL7;PRKACB;;
rs10419442	19	34843517	4.44363	KIAA0355;GPI;PDCD2L;UBA2;RPL29P33;
rs17084923	13	64898685	4.44363	;
rs10501590	11	84943077	4.4386	DLG2;
rs6703653	1	84555908	4.42402	TTLL7;PRKACB;;
rs10956560	8	131908293	4.4187	;ADCY8;
rs4347580	15	94421658	4.40552	;
rs6897612	5	108919523	4.40234	;KRT18P42;
rs2223296	1	177376249	4.39016	;
rs4150530	11	18343694	4.38997	;GTF2H1;LDHA;LDHC;SAA4;SAA2;SAA1;HPS5;ST13P5;
rs13117806	4	27363674	4.38836	;
rs9462331	6	37554340	4.38134	C6orf129;;MDGA1;
rs16969186	19	34809073	4.35953	KIAA0355;GPI;PDCD2L;LSM14A;RPL29P33;
rs482355	11	59525328	4.35917	;PATL1;OR10V1;STX3;MRPL16;GIF;TCN1;OR10Y1P;OR10V3P;OR10V2P;FABP5P7;
rs1237203	11	85395180	4.35891	TMEM126B;TMEM126A;CREBZF;CCDC89;SYTL2;DLG2;
rs10495541	2	6767108	4.35518	;
rs2893922	10	65247019	4.35152	JMJD1C;REEP3;;
rs7590727	2	126815054	4.34469	;
rs12549803	8	99681858	4.33347	STK3;;
rs6968090	7	96318575	4.3272	SHFM1;
rs11895535	2	159164348	4.32582	CCDC148;;
rs10977119	9	8452899	4.32199	PTPRD;
rs8027633	15	65925310	4.31868	;PTPLAD1;C15orf44;SLC24A1;DENND4A;
rs11041441	11	7571426	4.31628	;SYT9;OLFML1;PPFIBP2;
rs13073887	3	29055550	4.30907	;MESTP4;
rs2199503	3	119778489	4.30589	;GSK3B;
rs10175	10	3180298	4.30186	;PFKP;PITRM1;
rs17734024	8	9635770	4.30106	;MIR597;TNKS;
rs7045022	9	132606981	4.29789	C9orf78;USP20;FNBP1;TOR1A;TOR1B;PTGES;;
rs4682506	3	113586776	4.29767	ATP6V1A;GRAMD1C;ZDHHC23;KIAA1407;;
rs11999367	9	132614661	4.29666	C9orf78;USP20;FNBP1;TOR1A;TOR1B;PTGES;;
rs17566483	5	27028983	4.29625	;CDH9;
rs12830189	12	86371700	4.29065	NTS;MGAT4C;;
rs9967229	18	43810229	4.29065	C18orf25;
rs4837620	9	119320945	4.28895	ASTN2;;
rs2818020	10	66172304	4.28825	;
rs11237691	11	70693797	4.27223	SHANK2;SHANK2-AS3;
rs3024787	13	113824899	4.26822	MCF2L;F7;F10;PROZ;PCID2;CUL4A;F10-AS1;KARSP2;
rs12174680	6	117953103	4.26298	GOPC;DCBLD1;NUS1;NEPNP;;
rs12376681	9	115059395	4.26246	;ROD1;HSDL2;
rs11845815	14	98072097	4.26181	;
rs452891	18	30756531	4.26161	C18orf34;
rs4836764	9	119331370	4.24503	ASTN2;;
rs7419616	2	39022821	4.23701	;GALM;SRSF7;GEMIN6;DHX57;MORN2;ARHGEF33;TTC39DP;ASS1P2;
rs2406115	12	86694130	4.23145	MGAT4C;
rs11976221	7	7381980	4.22897	;C1GALT1;COL28A1;
rs17170282	7	33573216	4.20415	BBS9;
rs16856252	2	169789720	4.20174	SPC25;G6PC2;ABCB11;NOSTRIN;
rs2249665	1	47687084	4.19614	CYP4A22;PDZK1IP1;TAL1;STIL;;
rs7026917	9	114990872	4.18423	;SUSD1;ROD1;
rs6934225	6	116085882	4.18321	;
rs4774427	15	62217444	4.18129	VPS13C;
rs7800241	7	100468103	4.18121	;ZAN;EPHB4;SLC12A9;TRIP6;SRRT;UFSP1;ACHE;MUC3A;
rs17126430	12	52593059	4.17771	KRT80;KRT7;KRT86;KRT81;;OR7E5P;
rs16933427	12	29002270	4.17165	;
rs8003419	14	61507623	4.17054	;MNAT1;TRMT5;SLC38A6;
rs10115201	9	8499216	4.15438	PTPRD;
rs10127837	1	64658859	4.15334	;ROR1;UBE2U;
rs366144	9	107990623	4.14974	SLC44A1;;
rs422084	9	107990922	4.14974	SLC44A1;;
rs11226774	11	105441422	4.14018	GRIA4;;
rs7581432	2	32395315	4.13278	;DDX50P1;SPAST;SLC30A6;NLRC4;
rs7042951	9	119305421	4.13252	ASTN2;;
rs16868348	5	89523637	4.12806	;
rs1943214	18	58009426	4.12325	MC4R;
rs165256	6	29986684	4.12289	;HLA-A;ZNRD1;PPP1R11;RNF39;TRIM31;HCG4B;HLA-K;HLA-U;HCG4P5;HLA-W;MICD;HCG9;DDX39BP2;MCCD1P2;ZNRD1-AS1;HCG4P3;HLA-J;ETF1P1;
rs517248	13	72805575	4.12026	;
rs6082104	20	20671747	4.12005	;EIF4E2P1;RALGAPA2;
rs17839544	16	30491783	4.11524	RNU7-61P;;ZNF771;DCTPP1;SEPHS2;ITGAL;ZNF768;ZNF747;ZNF764;ZNF688;ZNF785;ZNF48;SEPT1;
rs12675964	8	99686314	4.11124	STK3;;
rs2674040	2	59817114	4.09522	;
rs16933206	8	68164875	4.0939	CSPP1;ARFGEF1;;
rs16933211	8	68165238	4.0939	CSPP1;ARFGEF1;;
rs7544127	1	200819988	4.09281	;CAMSAP1L1;GPR25;C1orf106;RPL34P1;C1orf81;
rs16933209	8	68164983	4.09273	CSPP1;ARFGEF1;;
rs327947	9	108042590	4.08286	SLC44A1;;
rs11887898	2	136276688	4.0808	ZRANB3;R3HDM1;;
rs363236	10	119038371	4.07603	KCNK18;SLC18A2;PDZD8;;
rs363282	10	119037668	4.07603	KCNK18;SLC18A2;PDZD8;;
rs7016006	8	42811006	4.05917	;HOOK3;FNTA;RNF170;
rs12296619	12	21461143	4.05757	;SLCO1B1;SLCO1A2;IAPP;
rs1427463	17	62492582	4.05717	POLG2;DDX5;CEP95;SMURF2;ATP5J2P4;
rs6732282	2	122300643	4.05434	RNU4ATAC;;CLASP1;
rs9905689	17	62494139	4.05305	POLG2;DDX5;CEP95;SMURF2;ATP5J2P4;
rs17736004	5	5703184	4.05197	;
rs9984205	21	26280926	4.04281	;
rs7309600	12	58090722	4.03835	;PIP4K2C;DTX3;ARHGEF25;SLC26A10;B4GALNT1;OS9;AGAP2;TSPAN31;CDK4;MARCH9;CYP27B1;METTL1;METTL21B;TSFM;
rs7032289	9	18187805	4.03647	;
rs10053578	5	15821161	4.03531	FBXL7;
rs324854	1	96738972	4.03522	;
rs3092155	20	39041871	4.03034	;
rs4760319	12	58087486	4.03034	;PIP4K2C;DTX3;ARHGEF25;SLC26A10;B4GALNT1;OS9;AGAP2;TSPAN31;CDK4;MARCH9;CYP27B1;METTL1;METTL21B;TSFM;
rs607779	6	126609124	4.02961	CENPW;;
rs10194712	2	42942177	4.02714	;MTA3;OXER1;HAAO;
rs601587	6	126612165	4.02687	CENPW;;
rs16928072	9	8509880	4.02554	PTPRD;
rs11163897	1	84539714	4.01849	TTLL7;PRKACB;;
rs1294632	7	7424599	4.01833	;COL28A1;
rs10190695	2	115463063	4.01598	DPP10;
rs6764070	3	163366652	4.01223	;
rs2203702	11	84929379	4.01052	DLG2;
rs259942	6	30015167	4.00602	;ZNRD1;PPP1R11;RNF39;TRIM31;TRIM40;HLA-W;MICD;HCG9;DDX39BP2;MCCD1P2;ZNRD1-AS1;HCG4P3;HLA-J;ETF1P1;
rs12046213	1	29513323	4.00311	;EPB41;TMEM200B;SRSF4;MECR;PTPRU;
rs843590	4	121412749	4.00231	;
rs4629834	8	99857552	3.99965	;STK3;OSR2;RPL19P14;MRP63P7;
rs2717728	8	18409888	3.99764	PSD3;
rs12452225	17	33266431	3.9951	RFFL;;CCT6B;ZNF830;LIG3;
rs1535678	9	8509378	3.99317	PTPRD;
rs10231365	7	20431585	3.99278	;ITGB8;
rs598893	13	110859743	3.98865	;COL4A1;COL4A2;
rs6058896	20	31396152	3.98676	COMMD7;DNMT3B;MAPRE1;EFCAB8;
rs830097	6	126616336	3.98571	CENPW;;
rs947623	9	130861039	3.98447	;NAIF1;SLC25A25;PTGES2;LCN2;C9orf16;CIZ1;
rs271463	18	30749247	3.98376	C18orf34;
rs7962538	12	105052787	3.98148	CHST11;
rs1912311	10	87249036	3.97908	;
rs482757	13	110857823	3.97613	;COL4A1;
rs3093251	13	113773995	3.97553	MCF2L;F7;F10;PROZ;PCID2;CUL4A;F10-AS1;KARSP2;
rs7033790	9	123788392	3.97514	TRAF1;C5;CEP110;;
rs187510	5	12128812	3.96548	;
rs7898303	10	14102945	3.96518	FRMD4A;;
rs326677	1	96787405	3.96387	;UBE2WP1;
rs10915234	1	29488047	3.96386	;EPB41;TMEM200B;SRSF4;MECR;PTPRU;
rs623817	1	20986078	3.95819	CDA;PINK1;DDOST;KIF17;SH2D5;HP1BP3;PINK1-AS1;;
rs6711921	2	122273073	3.95587	RNU4ATAC;;CLASP1;
rs559858	1	29477227	3.95425	EPB41;TMEM200B;SRSF4;MECR;PTPRU;;
rs17007135	1	220288958	3.95085	;SNORA36B;MIR194-1;MIR215;EPRS;BPNT1;IARS2;RAB3GAP2;
rs938727	11	84925643	3.9491	DLG2;
rs7544720	1	29494507	3.94544	;EPB41;TMEM200B;SRSF4;MECR;PTPRU;
rs9488770	6	116082252	3.94531	;
rs10265182	7	17668993	3.94304	;
rs10848600	12	2083928	3.94196	CACNA2D4;DCP1B;CACNA1C;;
rs1389268	1	29503757	3.94144	;EPB41;TMEM200B;SRSF4;MECR;PTPRU;
rs10156396	9	123791132	3.93862	TRAF1;C5;CEP110;;
rs7031128	9	123791936	3.93862	C5;CEP110;;
rs10415052	19	34845956	3.93423	KIAA0355;GPI;PDCD2L;UBA2;RPL29P33;
rs209722	1	22843428	3.93033	ZBTB40;EPHA8;;
rs209724	1	22840461	3.93033	ZBTB40;EPHA8;;
rs10221110	16	10773407	3.92584	;EMP2;TEKT5;NUBP1;FAM18A;
rs7374516	3	48002640	3.92526	;MAP4;
rs6790791	3	189580420	3.92325	MIR944;TP63;LEPREL1;
rs208358	7	2773605	3.92267	;TTYH3;AMZ1;GNA12;
rs4858302	3	21284422	3.92181	;
rs3761932	1	114157326	3.92061	MAGI3;PHTF1;;
rs12723762	1	114155663	3.91901	MAGI3;PHTF1;;
rs301164	16	85813880	3.915	;MIR1910;GINS2;C16orf74;COX4NB;COX4I1;
rs9883350	3	163495099	3.915	;
rs10982474	9	117739612	3.9142	TNFSF8;TNC;
rs11777093	8	21424405	3.9078	;
rs11230335	11	60239772	3.90619	MS4A5;MS4A1;MS4A12;MS4A13;MS4A14;MS4A6E;MS4A7;
rs16933690	9	119339463	3.90596	ASTN2;;
rs9846062	3	47998966	3.90265	;MAP4;
rs16864577	2	6159086	3.90059	;
rs10981305	9	114960138	3.89736	;SUSD1;ROD1;
rs10215948	7	65747786	3.89451	;TPST1;NCRNA00174;
rs12435	6	169617840	3.89389	THBS2;;
rs6082145	20	20739031	3.89293	;EIF4E2P1;MRPS11P1;RALGAPA2;
rs2399490	3	113561504	3.89201	NAA50;ATP6V1A;GRAMD1C;;
rs2937650	5	1458018	3.89113	;SLC6A3;LPCAT1;
rs340582	13	72882465	3.89089	;
rs17118181	5	155044512	3.88692	;
rs12385983	15	38755036	3.8848	;FAM98B;RASGRP1;
rs1970498	9	15776290	3.88217	;C9orf93;
rs980585	13	72868689	3.8737	;
rs11747777	5	108855067	3.87359	;KRT18P42;
rs13150531	4	517622	3.87267	;ZNF721;PIGG;ABCA11P;
rs7678962	4	517198	3.87267	;ZNF721;PIGG;ABCA11P;
rs2229181	5	159344083	3.87255	;ADRA1B;TTC1;GAPDHP40;
rs11771519	7	66509602	3.87194	;C7orf42;SBDS;TYW1;
rs7787859	7	151901035	3.87015	GALNT11;MLL3;;
rs7666425	4	517461	3.86994	;ZNF721;PIGG;ABCA11P;
rs7634945	3	49758111	3.86935	AMIGO3;GMPPB;IP6K1;CDHR4;C3orf54;UBA7;MST1;RNF123;BSN;APEH;;
rs7661816	4	122197030	3.86935	;TNIP3;QRFPR;
rs10241360	7	151896892	3.86855	GALNT11;MLL3;;
rs10487890	7	151896350	3.86855	GALNT11;MLL3;;
rs4418678	1	234133139	3.8675	SLC35F3;;
rs363276	10	119033809	3.86629	KCNK18;SLC18A2;PDZD8;;
rs212717	2	32461640	3.86614	;DDX50P1;SPAST;SLC30A6;NLRC4;YIPF4;
rs16927388	9	127119442	3.86535	PSMB7;GPR144;NEK6;;
rs16948886	15	65929812	3.86331	;PTPLAD1;C15orf44;SLC24A1;DENND4A;
rs4567661	15	38786114	3.86226	;FAM98B;RASGRP1;
rs6979188	7	76983515	3.85693	;PION;CCDC146;
rs2017014	9	105492552	3.85593	C9orf107;
rs10515553	5	145038942	3.85413	PRELID2;;
rs11129227	3	26207425	3.84725	HMGB3P12;
rs6687358	1	91548929	3.84612	ZNF644;;
rs8109234	19	28759772	3.84467	;
rs6793650	3	26221055	3.84313	HMGB3P12;
rs34345741	1	114309873	3.84212	MAGI3;PHTF1;RSBN1;PTPN22;;
rs13094264	3	47764213	3.84147	;SMARCC1;DHX30;
rs7618758	3	47762483	3.84147	;SMARCC1;DHX30;
rs3803484	15	61279119	3.83987	RORA;
rs12993330	2	52096257	3.83891	;
rs6768699	3	47752748	3.83881	;SMARCC1;DHX30;
rs6785669	3	47757261	3.83881	;SMARCC1;DHX30;
rs11782151	8	86425809	3.83837	CA3;CA2;;
rs4855475	3	68484388	3.83792	FAM19A1;
rs363266	10	119026401	3.83571	KCNK18;SLC18A2;PDZD8;;
rs11963286	6	22031444	3.83457	;
rs12257923	10	10261530	3.83394	;TCEB1P3;
rs9449880	6	85073642	3.8309	;SMARCE1P2;
rs7328961	13	41298625	3.83056	MIR320D1;MIR621;;FOXO1;MRPS31;SLC25A15;
rs10044313	5	159436546	3.8261	;ADRA1B;TTC1;PWWP2A;GAPDHP40;
rs1898064	10	77819537	3.82392	;C10orf11;
rs3777632	6	46112887	3.82209	CLIC5;ENPP4;ENPP5;RCAN2;;ACTG1P9;
rs12570660	10	132602659	3.81969	;
rs2333166	4	176285962	3.81969	;
rs4900959	14	50267852	3.81619	;KLHDC1;KLHDC2;NEMF;ARF6;
rs1019446	5	109125416	3.81574	;MAN2A1;
rs12891347	14	61247873	3.81489	SIX4;MNAT1;
rs7006027	8	100310931	3.81328	;VPS13B;
rs7745556	6	85071341	3.80608	;SMARCE1P2;
rs2051457	11	21677342	3.80367	NELL1;
rs1955193	10	67627203	3.80334	CTNNA3;
rs4729273	7	96296615	3.8017	SHFM1;
rs17461155	13	44307042	3.79807	ENOX1;CCDC122;
rs11982415	7	72220842	3.79767	;TYW1B;SBDSP1;
rs4717065	7	72221691	3.79767	;TYW1B;SBDSP1;
rs3112970	2	180529927	3.79723	ZNF385B;
rs16933241	8	68192853	3.79326	CSPP1;ARFGEF1;;
rs16933231	8	68186014	3.79209	CSPP1;ARFGEF1;;
rs16933233	8	68188399	3.79209	CSPP1;ARFGEF1;;
rs6973092	7	127660620	3.79113	MIR593;SND1;LRRC4;
rs9752126	2	50920698	3.79014	;NRXN1;
rs7180624	15	69715488	3.78605	;PAQR5;KIF23;RPLP1;
rs2444003	15	45039848	3.78532	;SPG11;PATL2;B2M;TRIM69;
rs11635045	15	50921292	3.78419	;USP50;TRPM7;
rs1934482	1	22784335	3.78213	ZBTB40;;
rs2278466	8	24188347	3.78213	;ADAM28;ADAMDEC1;
rs7546764	1	178248645	3.78205	RASAL2;;
rs6132424	20	21393199	3.78001	;GSTM3P1;XRN2;NKX2-4;NKX2-2;
rs1076623	1	20658649	3.77998	VWA5B1;;
rs7010581	8	100317469	3.77938	;VPS13B;
rs1786601	18	32419194	3.77895	;DTNA;
rs9656842	8	99612867	3.77895	STK3;;
rs12676687	8	113768483	3.77809	CSMD3;
rs2353915	4	145649242	3.7744	HHIP;;
rs1492818	4	145646554	3.77167	HHIP;;
rs10248000	7	29439773	3.77129	CHN2;
rs4687805	3	52123313	3.77041	RPL29;DUSP7;C3orf74;POC1A;
rs271498	18	30722868	3.76736	C18orf34;
rs10169531	2	193664832	3.76569	PCGEM1;;
rs4850737	2	193668549	3.76569	PCGEM1;;
rs12435908	14	66121468	3.76535	FUT8;
rs271572	18	30704467	3.76469	C18orf34;
rs8107017	19	31931317	3.7616	TSHZ3;
rs16836512	1	194166524	3.75629	;EEF1A1P14;
rs7326106	13	49796038	3.75481	FNDC3A;MLNR;CDADC1;CAB39L;COX7CP1;OGFOD1P1;
rs12144559	1	243723214	3.75257	SDCCAG8;AKT3;;
rs7586577	2	69199698	3.74797	GKN2;GKN1;ANTXR1;
rs7430881	3	26157145	3.7468	;
rs3797696	5	109062626	3.74391	;MAN2A1;
rs1840464	11	11776368	3.74344	USP47;;
rs10858412	12	86703959	3.74301	MGAT4C;
rs6931776	6	29986427	3.74289	;HLA-A;ZNRD1;PPP1R11;RNF39;TRIM31;HCG4B;HLA-K;HLA-U;HCG4P5;HLA-W;MICD;HCG9;DDX39BP2;MCCD1P2;ZNRD1-AS1;HCG4P3;HLA-J;ETF1P1;
rs1607331	2	199594244	3.74275	;
rs823907	9	104694924	3.7427	;
rs6499240	16	69686912	3.7412	;MIR1538;NQO1;NOB1;NFAT5;
rs12585642	13	64967458	3.73994	;
rs6562360	13	64964770	3.73764	;
rs6562359	13	64962940	3.73649	;
rs1858803	16	72942904	3.73239	RNU7-71P;;ZFHX3;
rs7195757	16	77473722	3.73209	ADAMTS18;;
rs277635	3	100092096	3.73199	TBC1D23;NIT2;TOMM70A;LNP1;
rs2394734	6	30046246	3.72964	;ZNRD1;PPP1R11;RNF39;TRIM31;TRIM40;TRIM10;TRIM15;DDX39BP2;MCCD1P2;ZNRD1-AS1;HCG4P3;HLA-J;ETF1P1;
rs6903939	6	126600533	3.72927	CENPW;;
rs1925340	1	173509365	3.72918	PRDX6;SLC9A11;ANKRD45;;
rs11860115	16	67977696	3.72457	;THAP11;NUTF2;EDC4;NRN1L;PSKH1;CTRL;PSMB10;LCAT;SLC12A4;DPEP3;DPEP2;DDX28;DUS2L;
rs17131060	1	70329599	3.72198	;PIN1P1;LRRC7;
rs2307084	12	50399254	3.72198	SMARCD1;GPD1;AQP2;AQP5;AQP6;RACGAP1;ACCN2;;
rs13407210	2	29720219	3.72194	ALK;
rs4388909	11	78319651	3.72145	;NARS2;ODZ4;
rs4455359	3	134312247	3.72042	EPHB1;KY;CEP63;;
rs7651420	3	134311540	3.72042	EPHB1;KY;CEP63;;
rs16953153	18	48840388	3.72029	;
rs10766655	11	20360570	3.71927	HTATIP2;PRMT3;
rs138067	22	44227556	3.71887	EFCAB6;SULT4A1;PNPLA5;PNPLA3;;HMGN2P9;
rs6519994	22	46656805	3.71702	PPARA;C22orf40;PKDREJ;TTC38;GTSE1;TRMU;CELSR1;;
rs3197188	16	84212108	3.71557	;MBTPS1;HSDL1;LRRC50;TAF1C;ADAD2;KCNG4;
rs12485220	22	19790308	3.71317	;SEPT5;GP1BB;TBX1;GNB1L;C22orf29;TXNRD2;
rs312570	5	143345026	3.71238	;
rs10857365	4	164865947	3.71228	MARCH1;;
rs2467072	8	17737598	3.71162	MTUS1;FGL1;PCM1;;
rs958635	3	21072043	3.71141	;
rs8007663	14	105938839	3.70992	PACS2;TEX22;MTA1;CRIP1;;C14orf80;TMEM121;RPS20P33;ATP5G1P1;ELK2BP;CRIP2;
rs1343102	15	46328370	3.7064	;
rs11080407	18	10350799	3.70516	;
rs9959254	18	32397584	3.70494	;DTNA;
rs588361	11	126084834	3.70476	;RPUSD4;FAM118B;SRPR;FOXRED1;TIRAP;DCPS;RPL35AP26;
rs12725915	1	170263540	3.69923	;ISCUP1;
rs12486002	3	1486965	3.69824	CNTN6;;
rs7128099	11	20356444	3.69631	HTATIP2;PRMT3;
rs1444639	12	20549164	3.69613	PDE3A;;
rs7297592	12	107223969	3.6955	;RFX4;RIC8B;
rs3757327	6	30027413	3.69447	;ZNRD1;PPP1R11;RNF39;TRIM31;TRIM40;TRIM10;MICD;HCG9;DDX39BP2;MCCD1P2;ZNRD1-AS1;HCG4P3;HLA-J;ETF1P1;
rs3757329	6	30028424	3.69447	;ZNRD1;PPP1R11;RNF39;TRIM31;TRIM40;TRIM10;MICD;HCG9;DDX39BP2;MCCD1P2;ZNRD1-AS1;HCG4P3;HLA-J;ETF1P1;
rs10861671	12	107220927	3.69445	;RFX4;RIC8B;
rs11182927	12	45622340	3.69409	ANO6;PLEKHA8P1;;
rs10246450	7	151883522	3.69394	GALNT11;MLL3;;
rs17173367	7	151875635	3.69394	GALNT11;MLL3;;
rs6008384	22	46655948	3.69283	PPARA;C22orf40;PKDREJ;TTC38;GTSE1;TRMU;;
rs138085	22	44244106	3.69191	EFCAB6;SULT4A1;PNPLA5;PNPLA3;;HMGN2P9;
rs16948957	15	94885416	3.69074	MCTP2;
rs16948863	15	65881390	3.69026	;DPP8;PTPLAD1;C15orf44;SLC24A1;DENND4A;
rs17029983	3	33442890	3.68994	;FBXL2;UBP1;CLASP2;
rs9921421	16	68961025	3.68914	RNU7-42P;;CDH1;TMCO7;
rs7901338	10	71850335	3.68842	H2AFY2;AIFM2;TYSND1;SAR1A;;CALM2P2;
rs6696449	1	229785425	3.68816	;ABCB10;TAF5L;URB2;HMGN2P19;HMGB1P26;
rs2160410	2	51575056	3.68754	;
rs10785872	9	137092910	3.68633	RNU6ATAC;WDR5;;
rs964524	11	36763813	3.68138	C11orf74;;
rs7191962	16	81205742	3.67961	;C16orf46;GCSH;PKD1L2;BCMO1;
rs4272	7	92236829	3.67565	;PEX1;C7orf64;FAM133B;CDK6;
rs212755	2	32424019	3.67438	;DDX50P1;SPAST;SLC30A6;NLRC4;YIPF4;
rs4938316	11	116764582	3.67392	APOA4;APOC3;APOA1;SIK3;;
rs11243078	6	6316802	3.67147	F13A1;LY86-AS1;SNAPC5P1;
rs7728733	5	109136218	3.67033	MAN2A1;;
rs16828434	2	232655346	3.66911	;PTMA;PDE6D;COPS7B;
rs9991113	4	26121018	3.66831	RBPJ;;
rs10890464	1	47582195	3.66679	CYP4X1;CYP4Z1;CYP4A22;PDZK1IP1;TAL1;;
rs6664392	1	47583284	3.66679	CYP4X1;CYP4Z1;CYP4A22;PDZK1IP1;TAL1;;
rs324860	1	96714996	3.66608	;
rs6725184	2	32330885	3.66436	;DDX50P1;DPY30;MEMO1;SPAST;SLC30A6;
rs17364455	7	138254275	3.66299	;TRIM24;SVOPL;
rs9840476	3	50711758	3.6611	HEMK1;CISH;MAPKAPK3;DOCK3;;
rs7178081	15	68406021	3.66052	PIAS1;CALML4;CLN6;
rs1841551	15	88541641	3.66043	NTRK3;
rs4518864	1	227468463	3.65862	CDC42BPA;;
rs1588411	4	143946132	3.65792	;
rs13102012	4	57224519	3.65526	;KIAA1211;AASDH;PPAT;PAICS;MRPL22P1;RPL7AP31;
rs17782374	5	58663831	3.65229	PDE4D;
rs2629771	12	104366480	3.64989	;HSP90B1;C12orf73;TDG;GLT8D2;HCFC2;
rs4659822	1	235285457	3.64829	SNORA14B;ARID4B;TOMM20;RBM34;;
rs6676105	1	194182569	3.6482	;EEF1A1P14;
rs4628571	1	210858403	3.64639	HHAT;KCNH1;
rs4845445	1	152548480	3.64589	LCE5A;CRCT1;LCE3E;LCE3D;LCE3C;LCE3B;LCE3A;LCE2D;LCE2B;LCE2C;;NCRNA00302;
rs3922910	8	140181196	3.64486	;
rs1468981	2	207909215	3.64428	MIR2355;CPO;KLF7;;
rs17836099	14	69588045	3.64323	;DCAF5;EXD2;
rs10880758	12	45584810	3.64097	;ANO6;PLEKHA8P1;
rs3732214	2	234923124	3.64097	;TRPM8;SPP2;
rs3731324	7	92327140	3.63948	;CDK6;
rs895229	9	3883042	3.63677	GLIS3;;C9orf70;
rs1880023	4	8480831	3.63558	;METTL19;ACOX3;GPR78;
rs2712334	3	113571058	3.63512	ATP6V1A;GRAMD1C;ZDHHC23;;
rs7000631	8	70609438	3.63398	;SULF1;SLCO5A1;
rs10516187	4	7778524	3.63329	SORCS2;AFAP1;
rs2517317	8	17737978	3.63246	MTUS1;FGL1;PCM1;;
rs2517319	8	17738125	3.63246	MTUS1;FGL1;PCM1;;
rs2653400	8	17738081	3.63246	MTUS1;FGL1;PCM1;;
rs968701	20	49195248	3.63206	;PTPN1;FAM65C;MIR645;MIR1302-5;COX6CP2;RPL36P2;
rs343064	7	35554788	3.63202	;
rs1956964	14	37000781	3.63008	;SFTA3;NKX2-1;NKX2-8;

## Sheet: Table_S5
Table S5 Top .1% XP-CLR results
Chr	Start Position (B37)	End Position (B37)	XP-CLR	genes within 100 kb
1	8495583	8500583	8.83382	;SLC45A1;RERE;
1	8935583	8940583	6.45867	;RERE;ENO1;CA6;HMGN2P17;
1	25620583	25625583	7.31085	;SYF2;C1orf63;RHD;TMEM50A;RHCE;SDHDP6;
1	25625583	25630583	8.71166	;SYF2;C1orf63;RHD;TMEM50A;RHCE;SDHDP6;
1	25645583	25650583	9.13088	;SYF2;C1orf63;RHD;TMEM50A;RHCE;SDHDP6;
1	25655583	25660583	7.58509	;SYF2;C1orf63;RHD;TMEM50A;RHCE;TMEM57;SDHDP6;
1	25665583	25670583	10.5747	;C1orf63;RHD;TMEM50A;RHCE;TMEM57;SDHDP6;
1	25730583	25735583	8.37096	;RHD;TMEM50A;RHCE;TMEM57;
1	26645583	26650583	11.9413	;CEP85;SH3BGRL3;UBXN11;CD52;AIM1L;ZNF683;LIN28A;
1	26675583	26680583	7.44783	CEP85;SH3BGRL3;UBXN11;CD52;AIM1L;ZNF683;LIN28A;DHDDS;;
1	40290583	40295583	12.7225	;PPIE;BMP8B;OXCT2;TRIT1;MYCL1;
1	52395582	52400582	7.25211	;MIR761;TXNDC12;KTI12;RAB3B;NRD1;
1	59090582	59095582	7.55002	;DAB1;OMA1;TACSTD2;MYSM1;
1	60200582	60205582	9.59718	FGGY;;HOOK1;
1	73665582	73670582	6.78845	;KRT8P21;
1	74110582	74115582	6.79016	;
1	76215582	76220582	6.25668	SNORD45C;SNORD45A;SNORD45B;;ACADM;RABGGTB;MSH4;
1	76220582	76225582	6.78175	SNORD45C;SNORD45A;SNORD45B;;ACADM;RABGGTB;MSH4;
1	76280582	76285582	8.60601	SNORD45C;SNORD45A;SNORD45B;;ACADM;RABGGTB;MSH4;ASB17;
1	76430582	76435582	8.28137	;MSH4;ASB17;
1	76445582	76450582	8.93116	;MSH4;ASB17;ST6GALNAC3;
1	76455582	76460582	8.77134	;MSH4;ASB17;ST6GALNAC3;
1	76470582	76475582	9.24971	;MSH4;ASB17;ST6GALNAC3;
1	97335582	97340582	9.96122	;PTBP2;
1	102950582	102955582	6.71004	;
1	103330582	103335582	7.78794	COL11A1;;
1	104156647	104161647	6.06487	;RNPC3;AMY2B;AMY2A;AMY1A;AMY1B;ACTG1P4;AMYP1;
1	108421647	108426647	6.14246	VAV3;;
1	116366647	116371647	6.72292	CASQ2;NHLH2;;
1	119966647	119971647	6.54458	;HAO2;HSD3B2;HSD3B1;HSD3BP2;GAPDHP23;HSD3BP1;GAPDHP58;
1	120591647	120596647	6.51202	;NOTCH2;
1	120596647	120601647	6.62291	;NOTCH2;
1	143946833	143951835	8.41481	;FAM72D;SRGAP2P2;
1	143951835	143956820	8.37382	;FAM72D;SRGAP2P2;
1	143956820	143961820	8.36566	;FAM72D;SRGAP2P2;
1	143961820	143966813	8.26058	;FAM72D;SRGAP2P2;
1	143966813	143971813	6.66885	;FAM72D;SRGAP2P2;
1	143971813	143976815	7.70769	;FAM72D;SRGAP2P2;
1	143976815	143981812	6.6233	;FAM72D;SRGAP2P2;
1	143996813	144001813	5.9957	FAM72D;SRGAP2P2;;
1	144001813	144006813	6.34795	FAM72D;SRGAP2P2;;
1	144006813	144011813	6.36853	FAM72D;SRGAP2P2;;
1	144011813	144016813	6.02668	FAM72D;SRGAP2P2;;
1	144016813	144021813	6.25532	SRGAP2P2;;
1	144021813	144026813	6.5831	SRGAP2P2;;
1	144026813	144031813	6.7962	SRGAP2P2;;
1	148566546	148571546	8.43261	;NBPF15;
1	148571546	148576546	8.43261	;NBPF15;
1	148576546	148581546	8.43261	;NBPF15;
1	148581546	148586546	8.43261	;NBPF15;
1	148586546	148591546	8.43261	;NBPF15;
1	148591546	148596546	8.43261	;NBPF15;
1	148596546	148601546	8.43261	;NBPF15;
1	148601546	148606546	8.43261	;NBPF15;
1	157531546	157536546	7.82004	FCRL5;FCRL4;;
1	158681546	158686546	6.68778	SPTA1;OR6K2;OR6K3;OR6K6;OR6N1;OR6N2;OR6K1P;OR6K4P;OR6K5P;OR2AQ1P;OR10AA1P;
1	182596547	182601547	7.80044	RNASEL;RGS16;RGS8;RGSL1;;
1	206161547	206166547	9.84037	;FAM72A;AVPR1B;C1orf186;
1	206166547	206171547	7.99	;FAM72A;AVPR1B;C1orf186;
1	206171547	206176547	10.2965	;FAM72A;AVPR1B;C1orf186;
1	209431547	209436547	8.7088	;ATP5G2P1;
1	237116547	237121547	6.26075	MTR;RYR2;RPL35P1;;
1	239261547	239266547	6.21884	;
1	239311547	239316547	12.5419	;
1	239321547	239326547	10.9367	;
1	243621547	243626547	6.23661	SDCCAG8;AKT3;;
1	245431547	245436547	8.13879	;KIF26B;
2	7961223	7966223	6.07926	;
2	8826223	8831223	6.44826	ID2;KIDINS220;;
2	8831223	8836223	7.17036	ID2;KIDINS220;;
2	8841223	8846223	12.5932	ID2;KIDINS220;;
2	8851223	8856223	10.1027	ID2;KIDINS220;;
2	14766223	14771223	6.00957	;FAM84A;
2	20530193	20535193	9.05101	;SLC7A15P;PUM2;
2	26850170	26855170	7.44734	;OTOF;C2orf70;CIB4;KCNK3;
2	60660170	60665170	9.17602	;BCL11A;
2	64685170	64690170	6.33085	;AFTPH;
2	69440170	69445170	7.52069	;ANTXR1;
2	69460170	69465170	7.37464	;ANTXR1;GFPT1;
2	77485166	77490166	7.48344	LRRTM4;
2	83150163	83155163	7.86052	;
2	85325163	85330163	9.18258	KCMF1;TCF7L1;;
2	104857242	104862242	6.24558	;
2	119262204	119267204	6.19472	;
2	144677204	144682204	8.54	;GTDC1;
2	169405428	169410428	8.96553	;LASS6;
2	169505428	169510428	8.43717	;LASS6;
2	169695428	169700428	8.78989	SPC25;G6PC2;ABCB11;LASS6;NOSTRIN;;
2	190975429	190980429	6.16038	C2orf88;MSTN;HIBCH;
2	209765429	209770429	8.31331	;PTH2R;
2	211720429	211725429	6.48066	;
2	212910429	212915429	6.88688	ERBB4;
2	213520429	213525429	7.1475	;
2	216025429	216030429	10.8731	ABCA12;
2	218895429	218900429	6.05991	TNS1;RUFY4;CXCR2;;CXCR2P1;
2	227580430	227585430	10.6366	IRS1;
2	238178935	238183935	5.9636	;COL6A3;
3	23466040	23471040	10.1257	;UBE2E2;
3	56726004	56731004	5.98479	C3orf63;ARHGEF3;CCDC66;
3	58861004	58866004	7.24822	C3orf67;;
3	58996004	59001004	6.14504	C3orf67;;
3	59086004	59091004	6.4035	C3orf67;;
3	69003354	69008354	6.53622	;FAM19A4;C3orf64;TMF1;UBA3;
3	76308354	76313354	9.05324	ROBO2;
3	76348354	76353354	9.46923	ROBO2;
3	77938354	77943354	7.63885	;
3	77943354	77948354	6.42581	;
3	88088354	88093354	7.93582	HTR1F;CGGBP1;;ZNF654;CBX5P1;
3	110393354	110398354	6.66805	;
3	124793354	124798354	6.53541	;HEG1;SLC12A8;
3	127633354	127638354	9.54038	;MGLL;KBTBD12;
3	139008354	139013354	6.51384	;MRPS22;COPB2;
3	140903354	140908354	6.76029	SPSB4;ACPL2;;
3	144413354	144418354	6.06531	;
3	144443354	144448354	15.5721	;
3	144448354	144453354	7.4963	;
3	144458354	144463354	8.43315	;
3	144513354	144518354	11.1109	;
3	144643354	144648354	12.7326	;
3	154888350	154893350	5.97809	MME;;
3	163413350	163418350	6.11892	;
3	176928350	176933350	6.35094	;TBL1XR1;ASS1P7;
3	176968350	176973350	11.5615	TBL1XR1;;ASS1P7;
3	178168350	178173350	6.02566	;KCNMB2;
4	686566	691566	9.1655	MYL5;MFSD7;PCGF3;CPLX1;ATP5I;PDE6B;;
4	20507468	20512468	6.51377	MIR218-1;SLIT2;
4	26297468	26302468	6.56598	RBPJ;
4	54991809	54996809	14.0209	;CHIC2;GSX2;PDGFRA;FIP1L1;MORF4L2P1;
4	56051809	56056809	9.18493	;KDR;
4	56946809	56951809	13.0974	;CEP135;KIAA1211;
4	73162702	73167702	6.37016	ADAMTS3;;
4	88837542	88842542	5.93459	;MEPE;SPP1;PKD2;
4	114117117	114122117	8.54162	ANK2;;
4	114162117	114167117	11.0953	ANK2;;
4	114167117	114172117	11.2834	ANK2;;
4	114192117	114197117	10.9244	ANK2;;
4	134987116	134992116	12.2221	;
4	154457116	154462116	6.79826	KIAA0922;
4	155287116	155292116	9.27775	DCHS2;;
4	180724572	180729572	10.8484	;
4	180754572	180759572	6.87349	;
5	23354807	23359807	10.1726	;
5	23384807	23389807	7.00077	;
5	23489807	23494807	6.89226	PRDM9;;
5	25889807	25894807	6.93701	MSNP1;
5	34329807	34334807	8.79628	;
5	34344807	34349807	11.5456	;
5	34379807	34384807	11.9328	;
5	41419807	41424807	6.42607	PLCXD3;
5	41454807	41459807	6.18792	PLCXD3;
5	71294808	71299808	8.44402	;
5	75304808	75309808	5.98566	;SV2C;
5	82659808	82664808	5.93689	XRCC4;;FTH1P9;
5	105562665	105567665	5.99168	;
5	112427665	112432665	6.64562	DCP2;MCC;
5	121637665	121642665	7.20728	SNCAIP;;
5	121647665	121652665	6.75778	SNCAIP;;
5	124537665	124542665	6.39587	;HMGB1P22;
5	174772958	174777958	9.72229	;ARL2BPP6;DRD1;
6	18127836	18132836	6.03637	;NHLRC1;TPMT;KDM1B;DEK;
6	28872836	28877836	9.14145	;TRIM27;C6orf100;ZNF311;RPL13P;ZNF90P2;HCG14;KRT18P1;HCG15;HCG16;
6	46722856	46727856	6.04521	SLC25A27;TDRD6;PLA2G7;MEP1A;GPR116;;
6	56947856	56952856	8.62705	FTH1P15;;BEND6;KIAA1586;ZNF451;BAG2;
6	57007856	57012856	6.40295	;KIAA1586;ZNF451;BAG2;RAB23;
6	58457856	58462856	7.96543	;
6	58577856	58582856	6.49452	;
6	58642856	58647856	8.07044	;
6	63002856	63007856	6.01389	KHDRBS2;
6	65254094	65259094	6.67363	;EYS;
6	68379094	68384094	7.51525	;
6	85784096	85789096	6.67457	;
6	98024094	98029094	7.06487	;
6	102659122	102664122	6.81067	;
6	129509122	129514122	6.40106	LAMA2;BMPR1APS1;
6	131689122	131694122	6.37848	AKAP7;;
6	142629122	142634122	6.41345	VTA1;GPR126;;
6	147499122	147504122	8.41661	STXBP5;;
6	149934122	149939122	9.6784	RNU7-3P;;PPIL4;C6orf72;RPS18P9;KATNA1;LATS1;
6	150184122	150189122	5.96901	;CCT7P1;PCMT1;LRP11;RAET1E;RAET1G;ULBP2;ULBP1;
6	153944122	153949122	5.9817	;
6	155044123	155049123	22.0816	;SCAF8;
6	155104123	155109123	7.17618	;SCAF8;TIAM2;
6	167155825	167160825	6.42137	RPS6KA2;;
7	11847966	11852966	7.97963	;THSD7A;
7	40427966	40432966	8.12111	C7orf10;
7	68451555	68456555	5.93127	;
7	81136555	81141555	6.04542	;
7	85006555	85011555	6.61699	;
7	98256555	98261555	6.74046	NPTX2;
7	99541555	99546555	6.80091	;CYP3A43;OR2AE1;TRIM4;GJC3;AZGP1;ZKSCAN1;AZGP1P1;
7	111862255	111867255	6.91065	;ZNF277;DOCK4;
7	112622255	112627255	8.1056	;C7orf60;GPR85;
7	121927255	121932255	8.70614	FEZF1;CADPS2;;
7	123007255	123012255	7.07151	;IQUB;
7	129637255	129642255	7.20437	;UBE2H;ZC3HC1;KLHDC10;
7	141848022	141853022	7.06125	MGAM;;PRSS58;MOXD2P;
7	147378558	147383558	9.47421	CNTNAP2;;
7	147403558	147408558	14.7947	CNTNAP2;;
7	147418558	147423558	13.8892	CNTNAP2;;
7	147788558	147793558	6.59124	CNTNAP2;
7	151083558	151088558	8.26407	;NUB1;WDR86;CRYGN;RHEB;
7	158801730	158806730	6.01806	WDR60;VIPR2;;
7	158816730	158821730	9.55293	WDR60;VIPR2;;
7	158896730	158901730	7.64079	VIPR2;;
8	2922577	2927577	6.4894	CSMD1;
8	11877575	11882575	8.75253	TRNAE35P;;OR7E158P;OR7E161P;OR7E160P;DEFB108P3;FAM66D;DEFB136;DEFB135;DEFB134;ZNF705D;
8	17030613	17035613	10.0062	EFHA2;ZDHHC2;CNOT7;VPS37A;;
8	17050613	17055613	7.04394	EFHA2;ZDHHC2;CNOT7;VPS37A;MTMR7;;
8	22119039	22124039	7.20973	MIR320A;;SFTPC;BMP1;PHYHIP;POLR3D;PIWIL2;
8	23234039	23239039	9.8097	;R3HCC1;LOXL2;ENTPD4;
8	23239039	23244039	6.35413	;R3HCC1;LOXL2;ENTPD4;
8	23289039	23294039	6.48355	;LOXL2;ENTPD4;SLC25A37;
8	23324039	23329039	6.39709	;LOXL2;ENTPD4;SLC25A37;
8	23339039	23344039	6.93695	;LOXL2;ENTPD4;SLC25A37;
8	29690442	29695442	16.555	;C8orf75;
8	29735442	29740442	12.8751	;
8	51042431	51047431	11.4986	SNTG1;
8	53302431	53307431	8.92915	ST18;;RPL34P17;
8	65212430	65217430	6.13821	MIR124-2;;
8	67217430	67222430	6.30563	;
8	67222430	67227430	13.0935	;
8	67427430	67432430	9.4094	;RRS1;ADHFE1;C8orf46;MYBL1;
8	67437430	67442430	7.32334	;RRS1;ADHFE1;C8orf46;MYBL1;VCPIP1;
8	67452430	67457430	6.17008	;ADHFE1;C8orf46;MYBL1;VCPIP1;
8	67632430	67637430	6.40676	;PTTG3P;VCPIP1;SGK3;C8orf44;
8	68282430	68287430	7.24493	;ARFGEF1;CPA6;
8	70662430	70667430	6.16285	;SULF1;SLCO5A1;
8	71012430	71017430	7.0386	;PRDM14;NCOA2;
8	71247430	71252430	9.03387	;BTF3P12;NCOA2;
8	72132430	72137430	6.61073	;EYA1;
8	89005868	89010868	7.0984	MMP16;;
8	96715808	96720808	6.86211	;
8	106115808	106120808	23.8313	;
8	106155808	106160808	7.40343	;
8	106160808	106165808	19.5569	;
8	106175808	106180808	12.4657	;
8	110820808	110825808	6.68114	;
8	112495808	112500808	7.87421	;
8	124295803	124300803	6.15627	;MIR548D1;FAM83A;C8orf76;ZHX1;ATAD2;UBA52P5;DUTP2;
8	124300803	124305803	7.44341	;MIR548D1;FAM83A;C8orf76;ZHX1;ATAD2;UBA52P5;DUTP2;
8	124320803	124325803	6.40416	;MIR548D1;FAM83A;C8orf76;ZHX1;ATAD2;UBA52P5;DUTP2;IMPDH1P6;
8	124450803	124455803	22.8774	;MIR548D1;ATAD2;WDYHV1;FBXO32;DUTP2;IMPDH1P6;
8	135315802	135320802	6.6792	;
8	142385802	142390802	6.47791	;SLC45A4;GPR20;PTP4A3;
8	143542982	143547982	5.96696	TSNARE1;BAI1;
9	15046587	15051587	6.29993	;
9	19961587	19966587	6.49156	;
9	25171587	25176587	8.9669	;
9	30701587	30706587	8.44468	;RBMXP2;KRT18P36;
9	46941767	46946767	6.3641	;RBPJP7;ATP5A1P7;
9	46951767	46956767	6.10846	RBPJP7;;ATP5A1P7;
9	46956767	46961767	6.07594	RBPJP7;;ATP5A1P7;
9	66566767	66571767	8.32474	;PTGER4P2;CDK2AP2P2;MYO5BP2;
9	66571767	66576767	8.32489	;PTGER4P2;CDK2AP2P2;MYO5BP2;
9	66576767	66581767	8.2463	;PTGER4P2;CDK2AP2P2;MYO5BP2;
9	66581767	66586767	7.71496	;PTGER4P2;CDK2AP2P2;MYO5BP2;
9	66586767	66591767	8.25764	;PTGER4P2;CDK2AP2P2;MYO5BP2;
9	66591767	66596767	7.11774	;PTGER4P2;CDK2AP2P2;MYO5BP2;
9	66596767	66601767	7.70743	;PTGER4P2;CDK2AP2P2;MYO5BP2;
9	66601767	66606767	6.91767	;MYO5BP2;
9	66606767	66611767	7.28258	;MYO5BP2;
9	75776767	75781767	8.67655	ALDH1A1;ANXA1;
9	82451767	82456767	17.0016	;
9	86071767	86076767	6.73515	;FRMD3;
9	88341767	88346767	8.25157	AGTPBP1;;
9	99431766	99436766	6.47744	C9orf21;ZNF510;CDC14B;;
9	99511766	99516766	7.08032	C9orf21;ZNF510;ZNF782;;
9	99761766	99766766	7.59199	FAM22G;HIATL2;CTSL2;;YRDCP2;TCEA1P1;VN1R51P;
9	107016766	107021766	7.3866	;
9	108926766	108931766	8.63713	;
9	108936766	108941766	5.97417	;
9	110921766	110926766	6.37911	;
9	115486766	115491766	8.6816	KIAA1958;C9orf80;SNX30;;
9	119666766	119671766	8.34248	ASTN2;
9	119971766	119976766	7.06768	SNORA70C;;ASTN2;RPL10P3;
9	125421766	125426766	9.47821	OR1L8;OR1Q1;OR1B1;OR1L1;OR1L3;OR1L4;OR1L6;SKA2L;OR1H1P;;TLK1P1;
9	136876766	136881766	15.1703	NCRNA00094;;VAV2;BRD3;
9	136881766	136886766	7.39443	NCRNA00094;;VAV2;BRD3;
9	136886766	136891766	16.0219	NCRNA00094;;VAV2;BRD3;
9	136911766	136916766	8.62636	WDR5;NCRNA00094;;VAV2;BRD3;
10	2518481	2523481	6.09652	;
10	3978481	3983481	7.92535	;
10	3983481	3988481	6.44858	;
10	15528475	15533475	8.49114	ITGA8;
10	16218475	16223475	6.68339	;
10	17308475	17313475	6.61117	ST8SIA6;VIM;TRDMT1;;
10	52993475	52998475	7.57157	MIR605;PRKG1;;
10	59498475	59503475	8.70288	;
10	59518475	59523475	9.24607	;
10	61313475	61318475	9.17273	SLC16A9;MRPL50P4;;
10	73528475	73533475	7.5261	RNU7-38P;CDH23;C10orf105;C10orf54;PSAP;
10	73568475	73573475	7.73405	RNU7-38P;CDH23;C10orf105;C10orf54;PSAP;;
10	73793475	73798475	7.14887	CHST3;SPOCK2;ASCC1;
10	73833475	73838475	9.44466	CHST3;SPOCK2;ASCC1;
10	73958475	73963475	14.6321	;ASCC1;ANAPC16;DDIT4;
10	74008475	74013475	15.9595	;ASCC1;ANAPC16;DDIT4;DNAJB12;
10	74068475	74073475	26.8419	;CBARA1;ASCC1;ANAPC16;DDIT4;DNAJB12;
10	74078475	74083475	22.7115	;CBARA1;ASCC1;ANAPC16;DDIT4;DNAJB12;
10	74083475	74088475	15.6103	;CBARA1;ANAPC16;DDIT4;DNAJB12;
10	74088475	74093475	21.4456	;CBARA1;ANAPC16;DDIT4;DNAJB12;
10	74113475	74118475	25.3812	;CBARA1;DDIT4;DNAJB12;
10	74128475	74133475	21.5928	;CBARA1;DDIT4;DNAJB12;
10	74133475	74138475	12.0764	;CBARA1;DDIT4;DNAJB12;
10	74158475	74163475	14.4449	;CBARA1;DNAJB12;
10	74163475	74168475	8.54563	;CBARA1;DNAJB12;
10	74173475	74178475	6.13971	;CBARA1;DNAJB12;
10	74218475	74223475	49.8434	;CBARA1;
10	74248475	74253475	23.7561	;CBARA1;
10	74258475	74263475	10.0483	;CBARA1;
10	74348475	74353475	8.71846	;CBARA1;CCDC109A;HMGN2P34;
10	74383475	74388475	8.47929	;CBARA1;CCDC109A;HMGN2P34;
10	74408475	74413475	10.8914	;CBARA1;CCDC109A;HMGN2P34;
10	74443475	74448475	6.95342	;CBARA1;CCDC109A;HMGN2P34;
10	74448475	74453475	6.03102	;CBARA1;CCDC109A;HMGN2P34;
10	74453475	74458475	56.4517	;CBARA1;CCDC109A;HMGN2P34;
10	74483475	74488475	19.1643	;CBARA1;CCDC109A;HMGN2P34;
10	74488475	74493475	5.92648	;CCDC109A;HMGN2P34;
10	74528475	74533475	6.30602	;CCDC109A;
10	74633475	74638475	52.2585	CCDC109A;OIT3;PLA2G12B;;
10	74648475	74653475	9.49989	CCDC109A;OIT3;PLA2G12B;;
10	74653475	74658475	13.2628	CCDC109A;OIT3;PLA2G12B;;
10	74663475	74668475	19.4911	CCDC109A;OIT3;PLA2G12B;P4HA1;;
10	74693475	74698475	7.13708	CCDC109A;OIT3;PLA2G12B;P4HA1;;
10	74698475	74703475	7.0583	CCDC109A;OIT3;PLA2G12B;P4HA1;;
10	74713475	74718475	17.1186	CCDC109A;OIT3;PLA2G12B;P4HA1;;
10	74723475	74728475	14.5396	CCDC109A;OIT3;PLA2G12B;P4HA1;;
10	74728475	74733475	9.16777	;CCDC109A;OIT3;PLA2G12B;P4HA1;
10	74743475	74748475	6.10306	;CCDC109A;OIT3;PLA2G12B;P4HA1;
10	74753475	74758475	8.16662	;OIT3;PLA2G12B;P4HA1;
10	74833475	74838475	11.7125	;NUDT13;ECD;FAM149B1;P4HA1;
10	75398475	75403475	13.6849	;USP54;MYOZ1;SYNPO2L;AGAP5;C10orf102;BMS1P4;GLUD1P3;
10	87388501	87393501	6.08435	;GRID1;
10	88493501	88498501	8.17516	;OPN4;LDB3;BMPR1A;
10	90778501	90783501	5.97354	;FAS;STAMBPL1;ACTA2;
10	92003501	92008501	5.93469	;
10	111533491	111538491	6.08685	RNU4-5P;XPNPEP1;;
10	111618491	111623491	5.97737	RNU4-5P;XPNPEP1;;
10	122708491	122713491	6.06058	WDR11;;
10	122713491	122718491	8.71571	WDR11;;
10	124228491	124233491	7.16993	ARMS2;HTRA1;DMBT1;PLEKHA1;
10	130968491	130973491	8.21389	;
11	718510	723510	6.32074	SNORA52;PNPLA2;LRDD;RPLP2;TALDO1;PDDC1;;CEND1;SLC25A22;EPS8L2;TMEM80;CDHR5;SCT;DRD4;DEAF1;
11	8116934	8121934	9.65546	;EIF3F;TUB;RIC3;
11	8136934	8141934	7.74048	;TUB;RIC3;
11	8191934	8196934	8.72402	;TUB;RIC3;LMO1;
11	29311934	29316934	6.57101	;
11	30921934	30926934	6.72697	DCDC1;DCDC5;
11	34756934	34761934	7.52501	EHF;
11	35871934	35876934	6.37726	TRIM44;LDLRAD3;;
11	45356934	45361934	6.1203	SYT13;;
11	45361934	45366934	6.69906	SYT13;;
11	45436934	45441934	6.19401	;
11	45451934	45456934	7.79002	;
11	48046934	48051934	9.43379	PTPRJ;;
11	48431934	48436934	7.44948	OR4C3;OR4C5;OR4A47;OR4C45;OR4C2P;OR4C10P;OR4C9P;OR4R1P;OR4A48P;OR4A46P;OR4A40P;
11	49351934	49356934	6.67703	;TYRL;
11	49601934	49606934	6.09633	;
11	49846934	49851934	9.74449	;OR4A1P;OR4A49P;OR4A18P;OR4A19P;OR4R3P;
11	49936934	49941934	11.0154	OR4C13;OR4C12;;OR4A1P;OR4A49P;OR4A18P;OR4A19P;OR4R3P;
11	50136934	50141934	8.7531	;
11	50541934	50546934	6.01667	;
11	56151934	56156934	16.0854	OR8H1;OR8K3;OR8K1;OR8J1;OR8U1;OR5R1;OR5M9;OR5M3;OR8I1P;FAM8A2P;OR8K2P;RPL5P29;OR8L1P;OR5AL2P;;OR5M4P;OR5M2P;
11	78145862	78150862	6.6809	GAB2;NARS2;;
11	92053862	92058862	6.27295	FAT3;NDUFB11P1;;
11	102098300	102103300	6.11712	;YAP1;BIRC3;
11	119388300	119393300	9.4163	;THY1;DUXAP5;KRT8P7;
11	119443300	119448300	5.98607	;PVRL1;KRT8P7;
11	119483300	119488300	6.27386	;PVRL1;KRT8P7;
11	120773300	120778300	6.2567	GRIK4;;TCEB1P22;
11	121058300	121063300	21.6391	TBCEL;TECTA;SC5DL;;RPS4XP12;
11	121068300	121073300	17.0972	TECTA;SC5DL;;RPS4XP12;
11	122423300	122428300	6.05709	;UBASH3B;GLULP3;
11	131928300	131933300	14.7705	NTM;;
12	8569971	8574971	6.84953	;CLEC6A;CLEC4D;
12	8644971	8649971	5.96712	;CLEC6A;CLEC4D;CLEC4E;
12	8649971	8654971	7.20157	;CLEC6A;CLEC4D;CLEC4E;AICDA;
12	8654971	8659971	6.31053	;CLEC6A;CLEC4D;CLEC4E;AICDA;
12	14474971	14479971	5.93345	;ATF7IP;
12	38879971	38884971	6.13798	;
12	66254971	66259971	8.97312	;HMGA2;RPSAP52;
12	75589971	75594971	9.33144	CAPS2;KCNC2;;
12	75599971	75604971	6.66552	CAPS2;KCNC2;;
12	75789971	75794971	6.18116	CAPS2;GLIPR1L1;GLIPR1L2;GLIPR1;KRR1;;
12	75824971	75829971	11.048	CAPS2;GLIPR1L1;GLIPR1L2;GLIPR1;KRR1;;
12	75939971	75944971	6.7502	GLIPR1;KRR1;;
12	113201855	113206855	9.53518	MIR1302-1;RPH3A;
12	123080285	123085285	8.28208	ZCCHC8;RSRC2;KNTC1;GPR81;;
13	23347393	23352393	7.08728	;FTH1P7;DDX39AP1;IPMKP1;RFESDP1;
13	44197393	44202393	6.64102	ENOX1;;
13	55032392	55037392	6.18821	RPL13AP25;
13	55207392	55212392	8.1322	;
13	60092392	60097392	8.72255	;
13	60212392	60217392	8.78922	DIAPH3;
13	60482392	60487392	10.7948	DIAPH3;DIAPH3-AS1;
13	89792392	89797392	6.12628	;
13	89807392	89812392	6.1297	;TRIM60P13;
13	91742392	91747392	6.26398	;
14	50331750	50336750	6.17242	;KLHDC2;NEMF;ARF6;
14	52241750	52246750	7.55827	;FRMD6;GNG2;
14	52251750	52256750	9.12613	;FRMD6;GNG2;
14	89351747	89356747	7.37105	;EML5;TTC8;
14	94326747	94331747	13.3117	PRIMA1;FAM181A;ASB2;
14	102081747	102086747	9.55441	MIR1247;DIO3;;
14	102101747	102106747	16.1111	MIR1247;DIO3;;
14	102111747	102116747	9.05029	MIR1247;DIO3;;
14	102291747	102296747	6.53069	;PPP2R5C;
14	102406747	102411747	15.3479	DYNC1H1;PPP2R5C;
14	102471747	102476747	6.21106	;DYNC1H1;HSP90AA1;PPP2R5C;
14	102551747	102556747	13.0804	;DYNC1H1;HSP90AA1;WDR20;
14	102771747	102776747	6.51854	;WDR20;RAGE;ZNF839;CINP;TECPR2;
14	103176747	103181747	6.35478	;RCOR1;TRAF3;
14	104750455	104755455	7.91211	C14orf144;
15	21255750	21260750	5.94019	;
15	21260750	21265750	6.00878	;
15	21265750	21270750	6.03786	;
15	21270750	21275750	5.95104	;
15	42708117	42713117	7.04841	;GANC;CAPN3;ZFP106;SNAP23;
15	43393117	43398117	9.39413	UBR1;TMEM62;CCNDBP1;EPB42;;
15	43528117	43533117	12.4563	;TMEM62;CCNDBP1;EPB42;TGM5;TGM7;LCMT2;ADAL;
15	43598117	43603117	6.66627	;EPB42;TGM5;TGM7;LCMT2;ADAL;ZSCAN29;TUBGCP4;TP53BP1;
15	43643117	43648117	6.69905	;TGM5;TGM7;LCMT2;ADAL;ZSCAN29;TUBGCP4;TP53BP1;
15	43803117	43808117	7.31395	;TP53BP1;MAP1A;PPIP5K1;CKMT1B;CKMT1A;STRC;
15	44508117	44513117	7.42444	FRMD5;CASC4;;
15	44533117	44538117	20.7927	FRMD5;CASC4;;
15	44538117	44543117	10.6671	FRMD5;CASC4;;
15	44638117	44643117	10.3961	CASC4;CTDSPL2;;
15	44803117	44808117	16.8755	CASC4;CTDSPL2;;EIF3J;SPG11;
15	44923117	44928117	8.53628	;EIF3J;SPG11;PATL2;B2M;
15	44958117	44963117	20.2001	;SPG11;PATL2;B2M;TRIM69;
15	47608117	47613117	7.00818	;SEMA6D;
15	47618117	47623117	13.1379	;SEMA6D;
15	50273117	50278117	8.77787	;ATP8B4;
15	70868355	70873355	6.57505	UACA;;
15	71118355	71123355	6.65853	LRRC49;THAP10;LARP6;UACA;;
15	81178354	81183354	8.31647	MIR549;KIAA1199;MESDC2;
15	98319405	98324405	6.09339	;
15	99222886	99227886	6.33917	IGF1R;
16	1964779	1969779	6.3911	SNORA10;SNORA64;SNORA78;;SNHG9;HAGH;FAHD1;C16orf73;HS3ST6;SEPX1;RPL3L;NDUFB10;RPS2;RNF151;TBL3;NOXO1;GFER;SYNGR3;ZNF598;NPW;
16	18362279	18367279	7.0058	;
16	18367279	18372279	6.56169	;
16	18372279	18377279	6.3645	;
16	18377279	18382279	6.0455	;
16	18477279	18482279	7.36511	;MIR3180-1;MIR3180-2;MIR3180-3;NOMO2;
16	18482279	18487279	7.50182	;MIR3180-1;MIR3180-2;MIR3180-3;NOMO2;
16	18487279	18492279	7.5676	;MIR3180-1;MIR3180-2;MIR3180-3;NOMO2;
16	18492279	18497279	7.57204	;MIR3180-1;MIR3180-2;MIR3180-3;NOMO2;
16	18497279	18502279	7.5347	;MIR3180-1;MIR3180-2;MIR3180-3;NOMO2;
16	18502279	18507279	7.4615	;MIR3180-1;MIR3180-2;MIR3180-3;NOMO2;
16	18507279	18512279	7.30297	;MIR3180-1;MIR3180-2;MIR3180-3;NOMO2;
16	18512279	18517279	7.46528	;MIR3180-1;MIR3180-2;MIR3180-3;NOMO2;
16	18517279	18522279	7.55926	;MIR3180-1;MIR3180-2;MIR3180-3;NOMO2;
16	18522279	18527279	7.60174	;MIR3180-1;MIR3180-2;MIR3180-3;NOMO2;
16	18527279	18532279	7.60314	;MIR3180-1;MIR3180-2;MIR3180-3;NOMO2;
16	18532279	18537279	7.57422	;MIR3180-1;MIR3180-2;MIR3180-3;NOMO2;
16	18537279	18542279	7.52243	;MIR3180-1;MIR3180-2;MIR3180-3;NOMO2;
16	30827279	30832279	11.8494	MIR762;RNF40;ZNF629;BCL7C;CTF1;SRCAP;PHKG2;C16orf93;CTF2P;
16	46622279	46627279	6.06664	;ANKRD26P1;SHCBP1;VPS35;ORC6;
16	46872279	46877279	7.3365	MYLK3;C16orf87;GPT2;
16	46912279	46917279	6.61631	C16orf87;GPT2;DNAJA2;
16	49107279	49112279	6.17622	;
16	49117279	49122279	10.8609	;
16	49127279	49132279	6.62003	;
16	51862279	51867279	6.47079	;
16	88487279	88492279	6.18333	ZNF469;ZFPM1;
17	58587	63587	7.14437	DOC2B;RPH3AL;;
17	34989474	34994474	7.88258	MYO19;PIGW;GGNBP2;DHRS11;MRM1;;
17	39225061	39230061	9.43403	KRT40;KRTAP3-3;KRTAP3-2;KRTAP3-1;KRTAP1-5;KRTAP1-4;KRTAP1-3;KRTAP1-1;KRTAP2-1;;KRTAP2-3;KRTAP2-4;KRTAP4-7;KRTAP4-9;KRTAP4-8;KRTAP4-11;KRTAP4-12;KRTAP4-6;KRTAP4-5;KRTAP4-4;KRTAP4-3;KRTAP2-5P;
17	39365061	39370061	8.31479	KRTAP4-11;KRTAP4-12;KRTAP4-6;KRTAP4-5;KRTAP4-4;KRTAP4-3;KRTAP4-2;KRTAP4-1;KRTAP9-1;KRTAP9-2;KRTAP9-3;KRTAP9-8;KRTAP9-4;KRTAP9-9;KRTAP9-6;KRTAP9-7;KRTAP29-1;KRTAP16-1;;
17	47658588	47663588	7.69689	;NGFR;NXPH3;SPOP;
17	47833588	47838588	6.26074	SPOP;SLC35B1;FAM117A;MYST2;TAC4;;
17	58543805	58548805	7.83118	USP32;C17orf64;APPBP2;;
17	58663805	58668805	6.0844	;APPBP2;PPM1D;BCAS3;
17	59053805	59058805	6.02755	;BCAS3;
17	59158805	59163805	15.9301	BCAS3;;
17	59168805	59173805	14.9725	BCAS3;;
17	59178805	59183805	14.9782	BCAS3;;
17	59228805	59233805	6.92301	BCAS3;;
17	59233805	59238805	6.7486	BCAS3;;
17	59263805	59268805	8.36981	BCAS3;
17	59293805	59298805	6.69606	BCAS3;
17	62853125	62858125	7.1574	;LRRC37A3;
17	62923125	62928125	5.98565	;LRRC37A3;GNA13;AMZ2P1;
17	72336992	72341992	8.23525	;TTYH2;DNAI2;KIF19;BTBD17;GPR142;GPRC5C;
17	74021992	74026992	5.98138	EXOC7;FBF1;ACOX1;;CDK3;EVPL;SRP68;GALR2;ZACN;C17orf106;
17	74851992	74856992	11.5909	MFSD11;MGAT5B;
17	78728992	78733992	6.21513	RPTOR;
18	3225890	3230890	8.27297	MYOM1;MYL12A;MYL12B;
18	7710890	7715890	6.40657	;PTPRM;
18	20001892	20006892	6.11203	;CTAGE1;
18	20061892	20066892	17.5042	;CTAGE1;
18	20076892	20081892	7.73002	;CTAGE1;
18	20086892	20091892	6.62217	;CTAGE1;
18	20111892	20116892	18.9125	;
18	20126892	20131892	17.7341	;
18	23471892	23476892	6.20442	;
18	31096892	31101892	6.17907	C18orf34;ASXL3;
18	31146892	31151892	6.16892	ASXL3;
18	36876892	36881892	7.33786	;
18	73661902	73666902	7.20794	;
18	74076902	74081902	10.6989	ZNF516;
19	9951034	9956034	9.08726	;ZNF846;FBXL12;UBL5;PIN1;OLFM2;
19	11436034	11441034	9.75747	;DOCK6;TSPAN16;RAB3D;TMEM205;CCDC159;C19orf39;EPOR;RGL3;CCDC151;
19	48640222	48645222	8.35901	;CABP5;PLA2G4C;LIG1;C19orf68;CARD8;
19	57265222	57270222	7.08533	MIMT1;ZNF835;ZIM2;
19	57315222	57320222	9.26932	MIMT1;ZIM2;
19	57350222	57355222	7.64959	;MIMT1;ZIM2;
20	303244	308244	6.12176	DEFB129;DEFB132;C20orf96;ZCCHC3;SOX12;NRSN2;TRIB3;RBCK1;;
20	4333244	4338244	6.49922	;
20	6688244	6693244	9.68414	BMP2;;
20	32777583	32782583	6.4763	RPS2P1;XPOTP1;;RALY;EIF2S2;ASIP;AHCY;
20	51752837	51757837	6.19289	;TSHZ2;
20	51772837	51777837	13.2874	;TSHZ2;
20	57287837	57292837	7.17033	MIR296;;STX16;NPEPL1;
20	58297849	58302849	6.38596	;PHACTR3;
20	59532849	59537849	10.2695	;
20	62480800	62485800	5.93656	;MIR941-2;MIR941-3;MIR941-1;MIR1914;MIR647;ZBTB46;C20orf181;TPD52L2;ABHD16B;DNAJC5;UCKL1;
21	10932451	10937451	6.31348	;TPTE;IGHV1OR21-1;SLC25A15P4;CYCSP41;BAGE2;
21	10937451	10942451	6.12357	;TPTE;IGHV1OR21-1;SLC25A15P4;CYCSP41;BAGE2;
21	19072451	19077451	9.18045	BTG3;C21orf91;CHODL;;NCRNA00285;
21	20047451	20052451	6.98608	;
21	37927452	37932452	7.9188	CLDN14;;PSMD4P1;
21	37997452	38002452	6.25038	CLDN14;SIM2;;
21	46009894	46014894	8.19164	TSPEAR;C21orf90;KRTAP10-1;KRTAP10-2;KRTAP10-3;KRTAP10-4;KRTAP10-5;KRTAP10-6;KRTAP10-7;KRTAP10-8;KRTAP10-9;KRTAP10-10;KRTAP10-11;KRTAP12-3;KRTAP12-4;KRTAP12-2;KRTAP12-1;;TSPEAR-AS1;IMMTP1;
22	35838387	35843387	6.52276	TOM1;HMOX1;MCM5;RASD2;;
22	36068441	36073441	6.57024	MB;APOL6;APOL5;RBFOX2;;
22	36148441	36153441	8.0961	APOL6;APOL5;RBFOX2;;
22	36223441	36228441	9.63256	APOL5;RBFOX2;;
22	36303441	36308441	9.42363	RBFOX2;;
22	46564723	46569723	6.23877	MIRLET7A3;MIRLET7B;;PPARA;C22orf40;PKDREJ;TTC38;
22	50127383	50132383	7.57516	;BRD1;C22orf34;
22	50247383	50252383	6.57854	BRD1;ZBED4;ALG12;CRELD2;;
22	50327383	50332383	9.55931	ZBED4;ALG12;CRELD2;PIM3;;

## Sheet: Table_S6
Table S6 Top candidate genes identified in all of the genome-wide scans of selection
Gene	Chr	start position (B37)	end position (B37)	Description
FRMD6	14	51955855	52197445	FERM domain containing 6
GNG2	14	52327050	52436517	guanine nucleotide binding protein (G protein), gamma 2
ASTN2	9	119187504	120177348	astrotactin 2
CSMD1	8	2792992	4852494	CUB and Sushi multiple domains 1
ALDH1A1	9	75515578	75695358	aldehyde dehydrogenase 1 family, member A1
KATNA1	6	149916009	149970108	katanin p60 (ATPase containing) subunit A 1
LATS1	6	149979289	150039392	LATS, large tumor suppressor, homolog 1 (Drosophila)
PCMT1	6	150070579	150132556	protein-L-isoaspartate (D-aspartate) O-methyltransferase
VAV3	1	108113782	108507766	vav 3 guanine nucleotide exchange factor
ZBED4	22	50247490	50282090	zinc finger, BED-type containing 4
ALG12	22	50296867	50312106	asparagine-linked glycosylation 12, alpha-1,6-mannosyltransferase homolog (S. cerevisiae)
CRELD2	22	50311815	50321188	cysteine-rich with EGF-like domains 2
PIM3	22	50354161	50357728	pim-3 oncogene
CNTNAP2	7	145813453	148118090	contactin associated protein-like 2

## Sheet: Table S7
Table S7 Top Amhara LSBL candidate regions with the lowest P values
SNP ID	Chr	Position B37	LSBL Amhara	Genes	-log10 P value
rs12023073	1	18521755	0.00878033	IGSF21	3.79938
rs6693076	1	40303103	0.126522		2.03104
rs7315	1	40306898	0.126522	TRIT1	2.03104
rs2811881	1	59228062	0		2.71177
rs17116469	1	97604037	0	DPYD	4.09852
rs7543760	1	108524270	0.118407		2.12595
rs1851250	1	121349358	0.0163358		2.21783
rs12751760	1	159907441	0	IGSF9	2.92592
rs2206610	1	210654164	0.0254732	HHAT	2.58308
rs12133452	1	237146261	0.354209		2.14516
rs2014701	2	30299043	0.0682967		2.35125
rs6751299	2	56854675	0		2.17711
rs243027	2	60607007	0.00528996		2.73835
rs6546779	2	72831276	0.0130259	EXOC6B	4.41672
rs7597477	2	104826331	0.0559363		2.09322
rs1982235	2	176047906	0.391773	ATP5G3	2.1326
rs1521655	2	212991544	0.0278217	ERBB4	4.66179
rs4673821	2	215243815	0.0253159	SPAG16	2.05889
rs7587974	2	223563574	0.004961	MOGAT1	2.56469
rs13390788	2	235624835	0		2.68012
rs3761713	2	237402565	0.138538	IQCA1	2.06616
rs7646667	3	2731319	0	CNTN4	2.26245
rs1901104	3	22513865	0.00770606		3.33819
rs7616263	3	22531649	0		2.31212
rs826216	3	24225870	0.276705	THRB	2.77371
rs1286658	3	25527839	0	RARB	2.05251
rs1286661	3	25528363	0	RARB	2.27398
rs4974144	3	55805996	0	ERC2	2.15113
rs4299453	3	55826780	0	ERC2	2.20394
rs4129822	3	55839410	0	ERC2	2.20394
rs4129823	3	55839541	0	ERC2	2.20394
rs4688486	3	64582081	0.390981	ADAMTS9	2.05708
rs7427984	3	69008245	0.0905452		2.65986
rs7629632	3	71847123	0.050434		2.29278
rs9829140	3	132192129	0.128888	DJC13	2.16615
rs7645632	3	138342837	0	FAIM	2.77731
rs361073	3	138347164	0.0067333	FAIM	2.30361
rs600590	3	138349407	0	FAIM	3.71153
rs361096	3	138392208	0.0550466	PIK3CB	3.09394
rs9881879	3	154875920	0.000982227	MME	3.04853
rs7610758	3	154899844	0.0722332	MME	2.40398
rs16832041	3	180530195	0.00769662	CCDC39	2.18025
rs1010471	3	180691092	0.183677	FXR1	2.2961
rs1134921	4	843508	0.0743387	GAK	3.41756
rs17022443	4	95803045	0	BMPR1B	2.19521
rs908590	4	156311396	0		3.6793
rs2914276	5	23542711	0.0509554		2.04796
rs2545385	5	66383979	0.366675	MAST4	2.82977
rs255340	5	94137371	0	MCTP1	2.57577
rs153847	5	94193239	0.0129776	MCTP1	2.01986
rs3822651	5	109765661	0	TMEM232	2.09613
rs255808	5	119356669	0.0237849		2.45944
rs1295686	5	131995843	0.227062	IL13	2.74462
rs2243204	5	131999494	0.30958		2.08566
rs11749545	5	132144150	0.0544414		2.49508
rs2161359	5	150426534	0.00597516	TNIP1	2.05892
rs9360335	6	62865692	0.00286681	KHDRBS2	2.05277
rs1145862	6	82439829	0.123751	FAM46A	2.17289
rs6902415	6	105776792	0.113821	PREP	2.09839
rs12192658	6	112504240	0.121235	LAMA4	2.27889
rs3807430	7	2395509	0.137821	EIF3B	2.34726
rs12533700	7	2399179	0.0220039	EIF3B	2.156
rs953770	7	2400306	0.0220039	EIF3B	2.156
rs12533818	7	4513032	0.178889		2.05176
rs4722593	7	26370190	0.010595	SNX10	2.20436
rs13225434	7	26548374	0.0178845		3.50924
rs11773184	7	77070195	0.0186752		2.85496
rs12671408	7	89681721	0		2.06975
rs7791143	7	89687264	0.0645983		2.07825
rs11972756	7	129692667	0		3.50924
rs6467332	7	130683644	0		2.76745
rs13238838	7	132460342	0.0450142		2.00682
rs17545705	7	147735436	0	CNTP2	2.12412
rs12546046	8	4164444	0.0258919	CSMD1	2.16346
rs10102933	8	102480148	0.101001		2.80759
rs7830605	8	140131394	0.054089		2.05989
rs7864163	9	2029454	0.00274447	SMARCA2	2.17898
rs3750417	9	2054409	0.0235429	SMARCA2	2.44865
rs3780415	9	4555573	0.408616	C9orf68, SLC1A1	2.56493
rs1494331	9	28802959	0.0146993		2.75098
rs824230	9	28804098	0		2.09301
rs2997708	9	72726356	0.0750507	MAMDC2	2.1132
rs12353151	9	75752607	0		2.14976
rs12350509	9	76295599	0		2.08955
rs10781187	9	76732765	0.0576311		2.57365
rs7865343	9	84228593	0.024504	TLE1	2.24808
rs12682758	9	85821621	0.0450142		4.41672
rs1048228	9	85859648	0	FRMD3	4.41672
rs17334838	9	86838295	0.0450142		2.07936
rs3124236	9	90211490	0.242924	DAPK1	2.07378
rs16925511	9	109240561	0		2.7759
rs1994678	9	109481750	0		2.06955
rs7901873	10	29156687	0.00853395	C10orf126	3.50924
rs11006554	10	61286904	0		2.00783
rs10999987	10	73520391	0.00123394	CDH23, C10orf54	2.52903
rs3747868	10	73520828	0	CDH23, C10orf54	2.52903
rs7068810	10	73544604	0.0896425	CDH23	2.84792
rs11000000	10	73546061	0.0896425	CDH23	2.84792
rs11017012	10	129060759	0	DOCK1	2.15547
rs11017023	10	129063539	0	DOCK1	2.38691
rs2278132	11	19735987	0.0697657	NAV2	2.23662
rs11027449	11	23727350	0		2.4817
rs2404129	11	25478009	0		3.0814
rs671068	11	35879571	0		2.37483
rs7127594	11	44449800	0.366294		2.084
rs12801214	11	44492917	0.0450142		2.08656
rs11607764	11	92082281	0.00371844		3.39006
rs16917427	11	92097811	0.00466293	FAT3	2.78842
rs11825546	11	92110176	0.000792297	FAT3	3.02874
rs496035	11	92138315	0	FAT3	2.78842
rs10741441	11	92145174	0	FAT3	2.78842
rs560716	11	92167340	0	FAT3	3.39006
rs636679	11	92170472	0	FAT3	2.16289
rs684913	11	120819562	0.16964	GRIK4	2.02399
rs1624663	11	131071191	0		2.03106
rs4937612	11	131072265	0		2.59555
rs1316366	12	94957027	0.00118299		2.53745
rs17022770	12	94963456	0	TMCC3	2.03421
rs1299117	12	94970921	0	TMCC3	2.15854
rs2651976	12	95030261	0	TMCC3	2.11787
rs9506843	13	22941279	0.0104429		3.01791
rs456683	13	22964207	0.024635		2.08335
rs2174834	13	22968628	0.0730998		2.00956
rs1407584	13	107139790	0.0692549		2.08051
rs2144550	14	42232591	0.0170253	LRFN5	2.30015
rs3825671	14	89783562	0	FOXN3	2.66823
rs7142607	14	97085053	0.00803102		2.41677
rs16957739	15	43741607	0.0180122	TP53BP1	2.81981
rs903978	15	47764727	0.0333851	SEMA6D	2.20661
rs1369645	15	47788809	0.037866	SEMA6D	2.01997
rs11070883	15	52483565	0.0750284	GNB5	2.10227
rs1063902	15	52484950	0.0897358	MYO5C	2.08001
rs1906397	15	53903790	0.00585647	WDR72	2.07014
rs1906405	15	53907194	0	WDR72	2.02668
rs10400880	15	69927554	0		2.13376
rs6494874	15	70800306	0		2.34421
rs3809562	15	71148408	0	LRRC49	2.24878
rs11630263	15	71155759	0.00502545	LRRC49	2.24878
rs1534615	15	71160019	0.00575932	LRRC49	2.24878
rs11853664	15	71162225	0.00521709	LRRC49	2.24878
rs1112177	15	71166029	0.0046712	LRRC49	2.24878
rs4777325	15	71170003	0.00474516	LRRC49	2.24878
rs7403706	15	80861365	0.385898	ARNT2	2.29849
rs7172548	15	80886513	0.21934	ARNT2	2.3719
rs7172912	15	80886555	0.117594	ARNT2	2.73211
rs6495511	15	80888783	0.24659	ARNT2	2.3719
rs1139650	15	80889940	0.0548417	ARNT2	2.63087
rs7484	15	80890101	0.242992	ARNT2	2.3719
rs7181251	15	80891326	0.0297187		2.63087
rs11072927	15	80907304	0.112323		2.89267
rs1476078	15	91736401	0.0557805	SV2B	3.49802
rs2285528	15	91742669	0	SV2B	2.04919
rs7177031	15	97375918	0.0210261		2.27866
rs173164	16	1925279	0.0597211	C16orf73	2.38027
rs1535343	16	1934428	0		3.50924
rs344363	16	1972548	0		3.50924
rs7204799	16	11004549	0	CIITA	2.54513
rs12931160	16	51667916	0.0178845		3.50924
rs1110746	16	51826482	0.192804		2.15257
rs11150094	16	78714567	0.161929	WWOX	2.21942
rs4797212	18	5424807	0.216782	EPB41L3	2.41261
rs12456841	18	26519972	0.471299		3.29529
rs12104101	18	26545063	0.243141		2.60293
rs2155771	18	26564127	0.520889		2.44936
rs10405818	19	9844719	0		2.31793
rs10413737	19	9939092	0.0646821	UBL5	2.55731
rs12611226	19	48470221	0		3.08433
rs9798662	21	44626137	0.0217902	MX2	2.50903
rs564352	21	44749141	0.0332208	MX2, NCR00322	2.28392
rs362128	22	18574715	0	PEX26	2.01917
rs4821499	22	36934519	0		3.14795
rs5750276	22	37012574	0.0654697	CACNG2	2.43232
rs2032465	22	37025819	0	CACNG2	2.18853

## Sheet: Table S8
Table S8 Top .1% Amhara LSBL results using CEU
SNP ID	Chr	Position (B37)	LSBL Amhara	genes within 100 kb
rs2257182	1	2082566	0.166354	PRKCZ;C1orf86;SKI;
rs2459984	1	2086312	0.175139	PRKCZ;C1orf86;SKI;
rs11803446	1	8238978	0.199008
rs6663882	1	8244145	0.182088
rs2239561	1	9304205	0.188136	;H6PD;SPSB1;MIR34A;
rs12740413	1	16515879	0.195196	;ARHGEF19-AS1;MT1XP1;EPHA2;ARHGEF19;ANO7L1;RSG1;C1orf134;FBXO42;
rs6663076	1	19706751	0.190756	AKR7A3;AKR7A2;PQLC2;CAPZB;
rs4655040	1	22638050	0.170759
rs876685	1	23072420	0.196393	;C1QC;C1QB;EPHB2;
rs1476351	1	25547381	0.201486	;SDHDP6;SYF2;C1orf63;RHD;
rs6672228	1	25558152	0.201486	;SDHDP6;SYF2;C1orf63;RHD;
rs3093568	1	25665738	0.167001	;SDHDP6;TMEM57;C1orf63;RHD;TMEM50A;RHCE;
rs3093570	1	25666243	0.167001	;SDHDP6;TMEM57;C1orf63;RHD;TMEM50A;RHCE;
rs3093613	1	25677745	0.167001	;SDHDP6;TMEM57;C1orf63;RHD;TMEM50A;RHCE;
rs951545	1	31844665	0.166003	;SNRNP40;ZCCHC17;FABP3;SERINC2;
rs7544001	1	35503107	0.185503	;ZMYM6;ZMYM6NB;ZMYM1;
rs230271	1	40290597	0.169495	;PPIE;BMP8B;OXCT2;TRIT1;MYCL1;
rs6600301	1	40294186	0.169495	;PPIE;BMP8B;OXCT2;TRIT1;MYCL1;
rs269293	1	53187767	0.23064	;FAM159A;SELRC1;ZYG11B;
rs17115844	1	57934206	0.197708	;DAB1;
rs2805873	1	57940990	0.185503	;DAB1;
rs9436131	1	57945943	0.17214	;DAB1;
rs11209844	1	72255500	0.211278	;NEGR1;
rs11161510	1	76210289	0.189981	;ACADM;RABGGTB;MSH4;SNORD45C;SNORD45A;SNORD45B;
rs11549022	1	76227022	0.189981	;ACADM;RABGGTB;MSH4;SNORD45C;SNORD45A;SNORD45B;
rs1251594	1	76415210	0.175139	;MSH4;ASB17;
rs1251588	1	76420745	0.188136	;MSH4;ASB17;
rs1251579	1	76427617	0.175139	;MSH4;ASB17;
rs1251549	1	76443879	0.167001	;MSH4;ASB17;ST6GALNAC3;
rs1770878	1	76456329	0.224474	;MSH4;ASB17;ST6GALNAC3;
rs7526999	1	88370316	0.174991
rs2991704	1	88373685	0.171681
rs3008463	1	88373874	0.199008
rs2991705	1	88374209	0.216614
rs6675133	1	97353641	0.171946	PTBP2;
rs7523109	1	104719055	0.169707	;FTLP17;
rs4385741	1	107724319	0.170759	NTNG1;
rs10494083	1	108448202	0.217621	;VAV3;
rs345271	1	108498145	0.220718	;VAV3;
rs345261	1	108514072	0.181368	;VAV3;
rs73143	1	108518870	0.233878	;VAV3;
rs2336645	1	108524174	0.175139	;VAV3;
rs661202	1	108660916	0.1974	;SLC25A24;
rs536934	1	109646260	0.170759	;RANP5;WDR47;TAF13;TMEM167B;C1orf194;KIAA1324;SCARNA2;
rs1054680	1	112021029	0.181326	HIGD1AP12;PGCP1;OVGP1;WDR77;ATP5F1;C1orf162;ADORA3;RAP1A;
rs1777606	1	113028105	0.181368	;CTTNBP2NL;WNT2B;ST7L;
rs12750640	1	121347754	0.264727	;EMBP1;
rs12049195	1	156032887	0.172753	;ARHGEF2;SSR2;UBQLN4;LAMTOR2;RAB25;MEX3A;LMSEMA4A;
rs11264432	1	156042915	0.170146	;ARHGEF2;SSR2;UBQLN4;LAMTOR2;RAB25;MEX3A;LMSEMA4A;
rs4402117	1	156663278	0.166354	;APOA1BP;GPATCH4;HAPLN2;BCAN;NES;CRABP2;ISG20L2;RRNAD1;MRPL24;HDGF;PRCC;
rs10918811	1	167992550	0.252383	;BRP44;DCAF6;GPR161;MIR1255B2;
rs528846	1	182592336	0.18669	RGSL1;RNASEL;RGS16;RGS8;
rs11583763	1	192979869	0.199008	;UCHL5;TROVE2;GLRX2;
rs3820417	1	193001209	0.199008	;UCHL5;TROVE2;GLRX2;CDC73;
rs6676416	1	193024732	0.199008	;UCHL5;TROVE2;GLRX2;CDC73;MIR1278;
rs9427838	1	193035395	0.168805	;UCHL5;TROVE2;GLRX2;CDC73;MIR1278;
rs912071	1	193075108	0.168805	UCHL5;TROVE2;GLRX2;CDC73;B3GALT2;MIR1278;
rs10921312	1	193077301	0.168805	UCHL5;TROVE2;GLRX2;CDC73;B3GALT2;MIR1278;
rs2181408	1	193078985	0.168805	UCHL5;TROVE2;GLRX2;CDC73;B3GALT2;MIR1278;
rs9783104	1	193079219	0.168805	UCHL5;TROVE2;GLRX2;CDC73;B3GALT2;MIR1278;
rs12034095	1	193300796	0.167001	;CDC73;
rs3817222	1	202464760	0.169233	;PPP1R12B;SYT2;
rs28683111	1	206309338	0.199635	;AVPR1B;C1orf186;CTSE;
rs28733323	1	206317334	0.166354	;AVPR1B;C1orf186;CTSE;
rs1109461	1	207041803	0.168805	;IL10;IL19;IL20;IL24;FAIM3;PIGR;FCAMR;
rs723099	1	214304616	0.166605	PROX1;
rs6676773	1	219968657	0.180898	SLC30A10;RN5S76;
rs10753415	1	226385623	0.172753	;PARP1;ACBD3;MIXL1;LIN9;
rs10910229	1	233765598	0.192913	KCNK1;
rs1252108	1	237111188	0.201526	RPL35P1;MTR;RYR2;
rs12125972	1	237118404	0.214513	RPL35P1;MTR;RYR2;
rs961120	1	237423207	0.170146	RYR2;
rs2808226	1	237502215	0.196711	RYR2;
rs977112	1	242532484	0.212105	;PLD5;
rs12738350	1	245475743	0.171946	;KIF26B;
rs7527246	1	245816347	0.166003	;KIF26B;SMYD3;
rs11204592	1	248279484	0.2214	;OR2M1P;OR2L13;OR2L5;OR2L2;OR2L3;OR2M5;OR2M2;OR2M3;
rs10788875	1	249170711	0.18284	;SH3BP5L;ZNF672;ZNF692;PGBD2;
rs385272	2	206704	0.188136	;SH3YL1;ACP1;FAM150B;
rs6431955	2	8836202	0.179668	;ID2;KIDINS220;
rs11684070	2	26676754	0.175139	EPT1;CCDC164;OTOF;
rs752472	2	26873672	0.165411	;OTOF;C2orf70;CIB4;KCNK3;
rs10184422	2	28624120	0.175858	BRE;FOSL2;PLB1;SNRPGP7;
rs958584	2	29286072	0.16995	FAM179A;C2orf71;CLIP4;
rs280768	2	35123423	0.170759
rs17037360	2	48765070	0.190756	;PPP1R21;STON1;STON1-GTF2A1L;GTF2A1L;LHCGR;
rs13014169	2	62369393	0.170422	;COMMD1;B3GNT2;
rs6546171	2	65883534	0.167853
rs11897186	2	71909363	0.166107	DYSF;
rs879511	2	73179990	0.185503	;SPR;EMX1;SFXN5;
rs7568258	2	73186360	0.166107	;SPR;EMX1;SFXN5;
rs6546796	2	73247148	0.165411	;EMX1;SFXN5;RAB11FIP5;
rs6732369	2	73271874	0.194513	;SFXN5;RAB11FIP5;
rs6729266	2	73293345	0.165411	;SFXN5;RAB11FIP5;
rs6709269	2	73309592	0.18669	SFXN5;RAB11FIP5;
rs980545	2	75460060	0.204706	TACR1;
rs10469974	2	83120727	0.18222	MTND4P25;MTND5P27;MTND6P7;
rs17023068	2	83267197	0.166605	;
rs4446071	2	85543064	0.257833	;TCF7L1;TGOLN2;RETSAT;ELMOD3;CAPG;
rs11695221	2	102103054	0.181368	;CREG2;RFX8;
rs6543100	2	102481023	0.191503	;MAP4K4;
rs11689885	2	102506786	0.183556	;MAP4K4;
rs6705975	2	102508146	0.183556	;MAP4K4;
rs2871432	2	102517374	0.183556	;MAP4K4;IL1R2;
rs6720836	2	102520528	0.183556	;MAP4K4;IL1R2;
rs7606203	2	116464370	0.175858	DPP10;
rs2129483	2	141004529	0.181368	;MTND2P19;MTND1P27;LRP1B;
rs7560037	2	143829803	0.302003	;MTND6P11;MTND5P24;MTND4P22;MTND3P9;KYNU;ARHGAP15;
rs6433569	2	152552062	0.166354	NEB;ARL5A;
rs6437106	2	158410196	0.1839	CYTIP;ACVR1C;
rs2060447	2	163600553	0.204706	;KCNH7;
rs1018151	2	164091503	0.18222
rs10184126	2	165826943	0.196838	;SLC38A11;RN5S111;
rs12479292	2	169361542	0.165411	CERS6;
rs836591	2	173589876	0.202234	;RAPGEF4;
rs13406186	2	196051795	0.175139	;
rs1356379	2	209622211	0.171681	PTH2R;
rs10497910	2	209641689	0.201673	PTH2R;
rs10196945	2	209864064	0.200307	;RN5S117;
rs1473636	2	212882190	0.18284	ERBB4;
rs1402716	2	212882926	0.187566	ERBB4;
rs1521537	2	212885510	0.187566	ERBB4;
rs7574462	2	212888988	0.176397	ERBB4;
rs1464443	2	212914726	0.172753	ERBB4;
rs4672636	2	212929014	0.172753	ERBB4;
rs2705592	2	217803756	0.191503	;TNP1;
rs13007855	2	223549297	0.199269	;FARSB;MOGAT1;
rs4674681	2	223550129	0.199269	;FARSB;MOGAT1;
rs11683087	2	227586606	0.165411	IRS1;
rs10166046	2	232560984	0.166354	;PTMA;PDE6D;COPS7B;
rs13398149	2	232564881	0.175139	;PTMA;PDE6D;COPS7B;
rs10201406	2	235668847	0.166107
rs7590552	2	235677775	0.191366
rs13019776	2	235860196	0.199635	;SH3BP4;
rs6721793	2	237958255	0.166107	;COPS8;
rs6768035	3	253799	0.169495	CHL1;CHL1-AS2;RPS8P6;
rs2313543	3	1122369	0.196838	CNTN6;
rs2596890	3	3915789	0.168805	SUMF1;LRRN1;
rs2034870	3	6563176	0.166003
rs712793	3	7493351	0.170146	GRM7;GRM7-AS1;
rs1485179	3	7603708	0.181326	GRM7;GRM7-AS1;
rs12635960	3	13912488	0.172753	WNT7A;TPRXL;VN1R20P;
rs12715007	3	21345226	0.181365
rs13080495	3	21351637	0.196838	VENTXP7;
rs1396000	3	21358923	0.166107	VENTXP7;
rs1605527	3	21376851	0.191366	VENTXP7;ZNF385D;
rs2731943	3	21380677	0.170759	VENTXP7;ZNF385D;
rs1494225	3	22466842	0.189981	HMGB1P5;ZNF385D;
rs826216	3	24225870	0.202234	;THRB;
rs6800891	3	24251816	0.199008	THRB;
rs6772532	3	24257608	0.201673	THRB;
rs9310734	3	24275275	0.196393	THRB;
rs1857793	3	24361096	0.170146	THRB;
rs9812034	3	24370875	0.170146	THRB;
rs7646960	3	33287654	0.170759	;SUSD5;FBXL2;
rs9871600	3	33295953	0.195196	;SUSD5;FBXL2;
rs6550226	3	33685404	0.170422	;CLASP2;
rs7618923	3	45130725	0.227529	;EXOSC7;CLEC3B;CDCP1;RNU5B-3P;
rs2362852	3	55807071	0.170146	ERC2;
rs12493131	3	58649978	0.245095	;FAM107A;FAM3D;C3orf67;
rs12489751	3	58649994	0.170759	;FAM107A;FAM3D;C3orf67;
rs6445998	3	58651853	0.231207	;FAM107A;FAM3D;C3orf67;
rs1444186	3	58654892	0.215187	;FAM107A;FAM3D;C3orf67;
rs17063890	3	60719751	0.16684	;FHIT;
rs168371	3	62052829	0.182177	;PTPRG;
rs2164883	3	69012265	0.220344	;FAM19A4;C3orf64;TMF1;UBA3;RN5S135;
rs9310221	3	71849696	0.16995	EIF4E3;GPR27;PROK2;
rs1316318	3	71865640	0.180898	EIF4E3;GPR27;PROK2;
rs7619697	3	72035934	0.181368
rs6779450	3	72180966	0.181368
rs6810278	3	72639229	0.195196
rs2324541	3	76534757	0.194513	;ROBO2;
rs1503126	3	76547790	0.194513	;ROBO2;
rs966978	3	87567430	0.196838
rs11916172	3	90302223	0.252383	PROSP;
rs9289152	3	96226112	0.198914
rs6438081	3	112211278	0.181664	;OR7E100P;BTLA;ATG3;SLC35A5;
rs13320117	3	122127822	0.192913	HNRNPA1P23;CSTA;CCDC58;FAM162A;WDR5B;KPNA1;
rs7626291	3	124757777	0.181365	MUC13;HEG1;SLC12A8;RN5S137;
rs6796663	3	138001553	0.190756	ARMC8;NME9;MRAS;
rs6797207	3	138002064	0.190756	ARMC8;NME9;MRAS;
rs3886726	3	138009184	0.190756	ARMC8;NME9;MRAS;
rs7643287	3	140676766	0.172753	SLC25A36;SPSB4;
rs7643434	3	140676957	0.172753	SLC25A36;SPSB4;
rs2555707	3	140692486	0.172753	SLC25A36;SPSB4;
rs713354	3	140718373	0.172753	SLC25A36;SPSB4;
rs6810025	3	140761280	0.191503	SLC25A36;SPSB4;
rs10935427	3	141002564	0.172753	ACPL2;ZBTB38;
rs2117999	3	144416508	0.210148	;
rs1949727	3	144440388	0.189981	;
rs9875422	3	149064800	0.175139	TM4SF18;TM4SF1;CPHL1P;TM4SF1-AS1;
rs6798252	3	151166422	0.212105	MED12L;P2RY12;IGSF10;
rs4680442	3	151168919	0.189574	MED12L;P2RY12;IGSF10;
rs4680443	3	151169072	0.189574	MED12L;P2RY12;IGSF10;
rs1491975	3	151183197	0.190756	MED12L;P2RY12;IGSF10;
rs329072	3	168183506	0.165411	EGFEM1P;MIR551B;
rs16852875	3	168664823	0.175858
rs6799444	3	168989217	0.166354	MECOM;
rs9883426	3	182198384	0.171946
rs11928043	3	182987479	0.175858	MCF2L2;B3GNT5;RN5S151;
rs1546182	4	16747687	0.167001	LDB2;
rs7655557	4	33607379	0.16684	;
rs7654739	4	35623777	0.166003	;
rs6531596	4	37905601	0.167853	;PGM2;TBC1D1;PTTG2;
rs10050226	4	55392598	0.201486
rs10488853	4	55394323	0.188136
rs12507786	4	56591013	0.170759	;NMU;
rs11934389	4	56945038	0.195659	CEP135;KIAA1211;
rs534208	4	57127117	0.1839	MRPL22P1;RPL7AP31;KIAA1211;AASDH;
rs6554340	4	57127848	0.18284	MRPL22P1;RPL7AP31;KIAA1211;AASDH;
rs572969	4	57129103	0.168805	MRPL22P1;RPL7AP31;KIAA1211;AASDH;
rs489978	4	57129755	0.199008	MRPL22P1;RPL7AP31;KIAA1211;AASDH;
rs1401908	4	57285163	0.178703	;MRPL22P1;RPL7AP31;KIAA1211;AASDH;PPAT;PAICS;SRP72;ARL9;
rs725761	4	61911862	0.170759
rs4694127	4	73552093	0.182177	;
rs1488652	4	84673934	0.167853
rs28709901	4	129550256	0.198914
rs11099027	4	130952981	0.175739
rs1495000	4	134963379	0.222134
rs6534996	4	134997723	0.246033
rs10024145	4	135006267	0.246033
rs9307704	4	135042859	0.183556	PABPC4L;
rs10001946	4	135043831	0.183556	PABPC4L;
rs1390011	4	135058123	0.191503	PABPC4L;
rs3980965	4	135062735	0.191503	PABPC4L;
rs10023277	4	135106332	0.183556	PABPC4L;
rs11099273	4	135121066	0.183556	PABPC4L;
rs2044116	4	135121368	0.202234	PABPC4L;
rs10009368	4	135121601	0.202234	PABPC4L;
rs2421224	4	135128724	0.183556	PABPC4L;
rs4337777	4	135137960	0.17214	PABPC4L;
rs7675604	4	135264608	0.165411
rs4241941	4	139195152	0.179668	SLC7A11;
rs6828176	4	155350111	0.166003	;DCHS2;
rs10030235	4	155351627	0.215187	;DCHS2;
rs1388087	4	155357085	0.213434	;DCHS2;PLRG1;
rs1907155	4	155361244	0.227893	;DCHS2;PLRG1;
rs17032893	4	156281371	0.214268	;MTND6P17;MTND5P9;MTND4P8;MTND3P3;MAP9;
rs7657736	4	175035811	0.166003
rs6817295	4	181915930	0.175739	LINC00290;
rs3822118	4	185350577	0.166107	;IRF2;
rs7711636	5	7048314	0.183556
rs11957493	5	21417159	0.199269
rs6452027	5	21901716	0.176397	HSPD1P1;CDH12;
rs13162273	5	21917519	0.198914	HSPD1P1;CDH12;
rs12188865	5	21930111	0.187566	HSPD1P1;CDH12;
rs7732955	5	21962724	0.202234	HSPD1P1;CDH12;
rs6897914	5	22016945	0.165411	CDH12;
rs4519895	5	22023440	0.165411	CDH12;
rs4701563	5	22036251	0.198914	CDH12;
rs6452045	5	22054565	0.198914	;PMCHL1;CDH12;
rs7449310	5	22063423	0.187566	;PMCHL1;CDH12;
rs994675	5	23254969	0.222134
rs2217306	5	23257526	0.175858
rs9293064	5	23327548	0.201673
rs2055526	5	23909410	0.167853	;C5orf17;
rs438523	5	25841323	0.171681	MSNP1;
rs13158538	5	25856000	0.187567	MSNP1;
rs7379497	5	34383192	0.169495
rs7719119	5	34960515	0.18669	;RPL21P54;TTC23L;RAD1;BRIX1;DNAJC21;AGXT2;PRLR;
rs163589	5	34978489	0.201673	RPL21P54;TTC23L;RAD1;BRIX1;DNAJC21;AGXT2;PRLR;
rs36019094	5	40237374	0.171946
rs318082	5	41459817	0.168805	PLCXD3;
rs11951028	5	41486004	0.212646	;PLCXD3;
rs624733	5	41509015	0.166003	;PLCXD3;
rs655419	5	41511242	0.196838	;PLCXD3;
rs861980	5	41520783	0.166107	;PLCXD3;
rs7730891	5	75741242	0.16684	;SV2C;IQGAP2;
rs1583686	5	85217869	0.168805
rs1865508	5	105422725	0.253873	;
rs10059955	5	105425352	0.204706	;
rs7731914	5	105461753	0.216701	;
rs12518172	5	105498716	0.222134	;
rs4457046	5	105507543	0.222134	;
rs10477862	5	105540934	0.204706	;
rs2075400	5	109726062	0.196838	TMEM232;
rs2972664	5	112989901	0.16841	YTHDC2;
rs153744	5	115764968	0.188136	COMMD10;SEMA6A;
rs17145983	5	119398785	0.196393	;
rs1348478	5	119434193	0.195196	;
rs1862306	5	119475438	0.258379	;
rs2655067	5	119816120	0.172753	PRR16;
rs7731647	5	120052976	0.196393	PRR16;
rs1530121	5	124624902	0.181365	;HMGB1P22;
rs2243270	5	132014109	0.170759	;RAD50;IL13;IL4;KIF3A;CCNI2;SEPT8;
rs2243288	5	132017944	0.170759	;RAD50;IL13;IL4;KIF3A;CCNI2;SEPT8;
rs6874265	5	132390752	0.172753	;AFF4;ZCCHC10;HSPA4;
rs6596097	5	132392393	0.172753	;AFF4;ZCCHC10;HSPA4;
rs6866500	5	132401730	0.172753	;ZCCHC10;HSPA4;
rs4705990	5	132403433	0.172753	;ZCCHC10;HSPA4;
rs4367292	5	132435572	0.172753	;ZCCHC10;HSPA4;FSTL4;
rs244670	5	133418739	0.16995	VDAC1;TCF7;SKP1;
rs246486	5	150727880	0.169495	;GM2A;SLC36A3;SLC36A2;SLC36A1;
rs6579860	5	150752338	0.189947	;SLC36A3;SLC36A2;SLC36A1;
rs10515756	5	157383522	0.188136	;MARK2P11;CLINT1;
rs6893725	5	163083956	0.166107
rs1799594	5	165886820	0.172753
rs7754077	6	3185712	0.182088	RIPK1;BPHL;TUBB2A;TUBB2B;PSMG4;SLC22A23;
rs6929360	6	3187793	0.166003	RIPK1;BPHL;TUBB2A;TUBB2B;PSMG4;SLC22A23;
rs4327734	6	3189788	0.166003	RIPK1;BPHL;TUBB2A;TUBB2B;PSMG4;SLC22A23;
rs9370735	6	14244517	0.166605
rs6934946	6	14256641	0.1974
rs16890409	6	25341553	0.181664	;LRRC16A;
rs3752525	6	36070671	0.210814	;SLC26A8;MAPK14;MAPK13;BRPF3;
rs3799876	6	46575970	0.172753	;CYP39A1;SLC25A27;TDRD6;PLA2G7;
rs3799872	6	46580382	0.183556	;CYP39A1;SLC25A27;TDRD6;PLA2G7;
rs952884	6	46613083	0.170146	;CYP39A1;SLC25A27;TDRD6;PLA2G7;
rs9463321	6	47255841	0.194513	TNFRSF21;
rs1829211	6	58588092	0.188181
rs2693079	6	58641933	0.18222	;
rs9445803	6	67720985	0.171681	;
rs6900056	6	82262700	0.16684	;FAM46A;
rs2153644	6	82265970	0.181664	;FAM46A;
rs9449995	6	85366102	0.196711	;TBX18;
rs7759428	6	85371398	0.176397	;TBX18;
rs1923589	6	85787115	0.175858
rs6931497	6	85793173	0.169707
rs11968498	6	90836894	0.1974	;BACH2;
rs7775139	6	97967913	0.182088	;
rs9384992	6	97979053	0.197708	;
rs17179004	6	102297190	0.205184	GRIK2;
rs12197000	6	106778072	0.165411	;ATG5;AIM1;
rs971403	6	112488001	0.20562	;WISP3;TUBE1;C6orf225;LAMA4;
rs8180626	6	115098954	0.194513
rs12202473	6	115153298	0.194513
rs6568920	6	116373531	0.166003	TPI1P3;FRK;NT5DC1;COL10A1;
rs4946134	6	116386193	0.166003	TPI1P3;FRK;NT5DC1;COL10A1;
rs1204843	6	116520985	0.187567	;NT5DC1;COL10A1;TSPYL4;DSE;TSPYL1;
rs1204798	6	116543847	0.210438	;NT5DC1;COL10A1;TSPYL4;DSE;TSPYL1;
rs2858834	6	116782973	0.192913	;CBX3P9;KRT18P22;DSE;FAM26F;BET3L;FAM26E;FAM26D;
rs4076090	6	129351484	0.198914	LAMA2;
rs9492262	6	129505832	0.179668	BMPR1APS1;LAMA2;
rs2636591	6	133937427	0.175739	FTH1P26;EYA4;
rs7762833	6	134680598	0.188136	KRT8P42;CHCHD2P4;SGK1;
rs4551185	6	142316177	0.169495	;NMBR;
rs2473558	6	148744962	0.181368	CYP51P3;SASH1;
rs35031906	6	149998574	0.169495	;RPS18P9;C6orf72;KATNA1;LATS1;NUP43;PCMT1;
rs9457733	6	160255243	0.181368	;SOD2;WTAP;ACAT2;TCP1;MRPL18;PNLDC1;MAS1;SNORA20;SNORA29;
rs9396949	6	170094905	0.194513	WDR27;C6orf120;PHF10;TCTE3;C6orf70;LINC00242;C6orf208;
rs3211062	6	170108799	0.194513	WDR27;C6orf120;PHF10;TCTE3;C6orf70;LINC00242;C6orf208;
rs6907286	6	170152991	0.170422	WDR27;C6orf120;PHF10;TCTE3;C6orf70;LINC00242;C6orf208;
rs6459660	6	170159023	0.170422	WDR27;C6orf120;PHF10;TCTE3;C6orf70;LINC00242;C6orf208;
rs914968	6	170163191	0.170422	WDR27;C6orf120;PHF10;TCTE3;C6orf70;LINC00242;C6orf208;
rs9383522	6	170165373	0.170422	WDR27;C6orf120;PHF10;TCTE3;C6orf70;LINC00242;C6orf208;
rs3807067	6	170190200	0.170422	WDR27;C6orf120;PHF10;TCTE3;C6orf70;LINC00242;C6orf208;
rs1078211	6	170201300	0.170422	WDR27;C6orf120;PHF10;TCTE3;C6orf70;LINC00242;C6orf208;
rs2287588	7	5863379	0.201526	RNF216;OCM;CCZ1;ZNF815;
rs9655516	7	8071406	0.172753	;GLCCI1;ICA1;
rs12536728	7	8846057	0.16684	NXPH1;
rs6461256	7	16466692	0.165411	ISPD;SOSTDC1;LRRC72;
rs6966182	7	19464080	0.169707
rs227952	7	23611517	0.191366	;RPS2P32;TRA2A;CCDC126;
rs4722462	7	25415479	0.181368
rs7782588	7	26669187	0.198914	;KIAA0087;C7orf71;SKAP2;
rs1012803	7	26688808	0.167853	;C7orf71;SKAP2;
rs473147	7	41606407	0.166354	;
rs10270964	7	50889126	0.166354	;GRB10;
rs1861894	7	53789410	0.170422
rs9791456	7	57215296	0.202234	PHKG1P4;MTND4P4;MTND5P6;GUSBP10;MTND1P4;MTND2P6;MTND4P5;MTND5P7;GUSBP12;ZNF479;TRNAQ52P;
rs2257576	7	76365459	0.194513	UPK3B;
rs7779884	7	76949393	0.202234	CCDC146;PION;
rs10271991	7	76956774	0.191503	CCDC146;PION;
rs4729343	7	76978907	0.180898	CCDC146;PION;
rs1726576	7	77001201	0.189947	CCDC146;PION;GCNT1P5;
rs2190095	7	77017442	0.175739	CCDC146;PION;GCNT1P5;
rs17156545	7	82288867	0.223897	;PCLO;
rs17162806	7	89728146	0.201526	STEAP2-AS1;DPY19L2P4;STEAP1;STEAP2;
rs10267710	7	95740335	0.199635	DYNC1I1;SLC25A13;
rs4729451	7	98125134	0.1839
rs2625403	7	98131499	0.216614
rs12667267	7	101271099	0.171946	;EMID2;MYL10;
rs6958292	7	106157161	0.182177
rs10262923	7	106158370	0.182177
rs12535670	7	106431237	0.185503	;PIK3CG;
rs6466396	7	111666943	0.169495	;DOCK4;
rs10238474	7	121457377	0.191841	;PTPRZ1;
rs12111892	7	121464753	0.191841	;PTPRZ1;
rs10256242	7	121488393	0.18222	;PTPRZ1;
rs1917669	7	122674264	0.166107	;TAS2R16;SLC13A1;
rs4731427	7	127884389	0.171946	;LEP;RBM28;MIR129-1;RNU7-27P;
rs2639141	7	128497945	0.214513	;KCP;CALU;OPN1SW;CCDC136;FLNC;ATP6V1F;IRF5;TNPO3;
rs1077483	7	128743124	0.182177	;TPI1P2;TNPO3;TSPAN33;SMO;
rs11975493	7	128773770	0.189574	TPI1P2;TNPO3;TSPAN33;SMO;AHCYL2;
rs2671112	7	131831552	0.165411	;PLXNA4;
rs4731904	7	132521753	0.169495	;CHCHD3;
rs17170200	7	144287580	0.18669	EEF1A1P10;TPK1;
rs700315	7	147370955	0.165814	;CNTNAP2;
rs851720	7	147389581	0.263445	;CNTNAP2;
rs700317	7	147407010	0.18222	;CNTNAP2;
rs7791979	7	147449063	0.183556	;CNTNAP2;
rs851654	7	147456946	0.18284	;CNTNAP2;
rs2710126	7	147753897	0.177523	CNTNAP2;
rs4909055	7	157875343	0.172753	;PTPRN2;
rs7803342	7	158170316	0.171681	PTPRN2;
rs2730228	7	158789361	0.169495	;WDR60;VIPR2;
rs885861	7	158821547	0.169495	;WDR60;VIPR2;
rs1616976	8	657650	0.188136	;ERICH1;
rs6993520	8	2893932	0.171946	CSMD1;
rs4335144	8	2924890	0.181664	CSMD1;
rs7828114	8	3033518	0.181365	CSMD1;
rs4875773	8	3560723	0.166003	CSMD1;
rs28540652	8	10363730	0.22093	;MSRA;PRSS55;
rs6601509	8	10565219	0.18348	;RP1L1;C8orf74;SOX7;PINX1;
rs7835759	8	19181921	0.1974	;SH2D4A;CSGALNACT1;
rs6557608	8	22881420	0.181664	;PEBP4;RHOBTB2;TNFRSF10B;TNFRSF10C;
rs10866818	8	22888407	0.181664	;PEBP4;RHOBTB2;TNFRSF10B;TNFRSF10C;
rs13278786	8	29694470	0.180021	C8orf75;
rs10094577	8	42087576	0.212646	;AP3M2;PLAT;IKBKB;
rs6474383	8	42114485	0.212646	;AP3M2;PLAT;IKBKB;POLB;
rs7015100	8	42120976	0.212646	;AP3M2;PLAT;IKBKB;POLB;
rs744897	8	53015682	0.197708	;ST18;
rs12334321	8	53029130	0.213434	;ST18;
rs7829966	8	53081817	0.189947	;ST18;
rs7834888	8	53088124	0.166003	;ST18;
rs4281130	8	53092340	0.169707	;ST18;
rs7834822	8	53095328	0.178703	;ST18;
rs6989604	8	53100810	0.197708	;ST18;
rs7011042	8	66960324	0.183556	DNAJC5B;TRIM55;
rs17729279	8	70625574	0.179668	;SULF1;SLCO5A1;
rs1481807	8	72074982	0.176397	;EYA1;
rs6991116	8	74431025	0.167001	;STAU2;
rs10504908	8	92484872	0.181368	;SLC26A7;
rs3019092	8	101411343	0.187567	;RNF19A;
rs642074	8	102514354	0.172664	;GRHL2;
rs12675695	8	110920215	0.170422	;KCNV1;
rs6994106	8	116347009	0.166107	TRPS1;
rs2737229	8	116648565	0.210438	TRPS1;
rs7821975	8	116786132	0.201673	TRPS1;
rs1040333	8	116825349	0.222134	TRPS1;
rs16888238	8	117271045	0.167001
rs16888254	8	117294102	0.182177
rs869092	8	123587077	0.182088
rs17287947	8	123833835	0.19591	;ZHX2;
rs12675789	8	123840945	0.19591	;ZHX2;
rs4871345	8	124096227	0.175739	;HMGB1P19;DERL1;WDR67;FAM83A;RNY4P5;
rs11990795	8	124232609	0.16684	HMGB1P19;UBA52P5;WDR67;FAM83A;C8orf76;ZHX1-C8ORF76;ZHX1;ATAD2;TRNAF14P;
rs7838835	8	124292630	0.200307	;UBA52P5;DUTP2;FAM83A;C8orf76;ZHX1-C8ORF76;ZHX1;ATAD2;MIR548D1;TRNAF14P;
rs16898214	8	124296434	0.200307	;UBA52P5;DUTP2;FAM83A;C8orf76;ZHX1-C8ORF76;ZHX1;ATAD2;MIR548D1;TRNAF14P;
rs7841637	8	133701503	0.170759	LRRC6;TMEM71;PHF20L1;
rs6998833	8	134042468	0.166003	;TG;SLA;
rs7008436	8	134043772	0.197708	;TG;SLA;
rs10108988	8	134046862	0.166003	;TG;SLA;
rs2233341	8	134256559	0.191841	;WISP1;NDRG1;
rs2958830	8	134649346	0.200307	ST3GAL1;
rs2922494	8	134736033	0.181368	MTND2P7;
rs10505679	8	138461211	0.196393	;
rs1554349	8	139535354	0.180898	FAM135B;COL22A1;
rs7824440	8	139544624	0.180898	FAM135B;COL22A1;
rs11783008	8	140046162	0.180898
rs6578210	8	142680733	0.181664	;
rs4741738	9	2583439	0.166605	;VLDLR;
rs7028816	9	7889991	0.189574	;C9orf123;
rs1450586	9	24006322	0.171946	;
rs10966940	9	25519176	0.175858	;
rs6476020	9	27864330	0.167001	LINGO2;
rs1780055	9	30106229	0.166354
rs17289927	9	32492352	0.16841	;C9orf133;ACO1;DDX58;TOPORS;NDUFB6;TIGD1L2;
rs1011308	9	73288256	0.181368	;TRPM3;
rs879857	9	73389934	0.189574	;TRPM3;MIR204;
rs1342018	9	75782131	0.187566	ALDH1A1;ANXA1;
rs2811226	9	75784264	0.1839	ALDH1A1;ANXA1;
rs4388509	9	75793399	0.172664	ALDH1A1;ANXA1;
rs156772	9	76249347	0.304685
rs7871222	9	76311161	0.244204
rs7853418	9	76318623	0.18284
rs2061398	9	76385522	0.178703
rs1458495	9	76427979	0.170422
rs7852195	9	81606411	0.201486
rs1361537	9	81692440	0.166107
rs1873738	9	81777861	0.175139	;
rs7031185	9	82179623	0.166605	;TLE4;
rs7864580	9	85812142	0.175739	;FRMD3;
rs7047758	9	88073247	0.190756	STK33P1;AGTPBP1;
rs3124236	9	90211490	0.182088	;DAPK1;
rs3128522	9	90216821	0.170759	;DAPK1;
rs7860447	9	99263937	0.1974	;ZNF367;HABP4;CDC14B;
rs965440	9	102257329	0.257716
rs7864482	9	102268861	0.257716
rs438403	9	103923185	0.17214
rs2777799	9	107559059	0.1839	;NIPSNAP3A;NIPSNAP3B;ABCA1;
rs10978431	9	108919024	0.18669
rs4452860	9	108925389	0.18669
rs7028916	9	108927068	0.18669
rs2090409	9	108967088	0.166003
rs11789013	9	109677417	0.170759	;ZNF462;
rs2173193	9	115509156	0.16684	;KIAA1958;C9orf80;SNX30;
rs715666	9	115530693	0.181664	;KIAA1958;C9orf80;SNX30;
rs2792818	9	116159099	0.18348	RNF183;WDR31;BSPRY;HDHD3;ALAD;POLE3;C9orf43;RGS3;
rs7862256	9	119103247	0.182177	;PAPPA;PAPPA-AS1;ASTN2;
rs1928624	9	125415365	0.167001	OR1N2;OR1L8;OR1Q1;OR1B1;OR1L1;OR1L3;OR1L4;OR1L6;OR1H1P;TLK1P1;
rs2215532	9	125418870	0.167001	OR1L8;OR1Q1;OR1B1;OR1L1;OR1L3;OR1L4;OR1L6;OR1H1P;TLK1P1;
rs7045172	9	125436277	0.182177	OR1Q1;OR1B1;OR1L1;OR1L3;OR1L4;OR1L6;SKA2L;OR1H1P;TLK1P1;
rs7030596	9	125436330	0.175858	OR1Q1;OR1B1;OR1L1;OR1L3;OR1L4;OR1L6;SKA2L;OR1H1P;TLK1P1;
rs16912099	9	125437769	0.175858	OR1Q1;OR1B1;OR1L1;OR1L3;OR1L4;OR1L6;SKA2L;OR1H1P;TLK1P1;
rs9299284	9	125471244	0.182177	OR1Q1;OR1B1;OR1L1;OR1L3;OR1L4;OR1L6;SKA2L;OR5C1;PDCL;OR1K1;TLK1P1;
rs7046355	9	125502869	0.166003	OR1L1;OR1L3;OR1L4;OR1L6;SKA2L;OR5C1;PDCL;OR1K1;TLK1P1;
rs7019762	9	128923809	0.18669
rs6537941	9	137559417	0.166605	COL5A1;C9orf104;
rs7076428	10	6241803	0.175858	;RBM17;PFKFB3;
rs11255201	10	7621578	0.196838	;ITIH5;
rs10906498	10	13859410	0.16995	;FRMD4A;
rs1755123	10	14299501	0.175858	FRMD4A;
rs7902261	10	15117672	0.171946	;GAPDHP45;MEIG1;OLAH;ACBD7;NMT2;C10orf111;RPP38;
rs10904665	10	16068563	0.194513	FTLP19;
rs12415711	10	16078544	0.188136	FTLP19;
rs11012368	10	18338330	0.168805	;SLC39A12;CACNB2;
rs7089228	10	18585219	0.178703	;CACNB2;
rs1750770	10	22926993	0.199635	PIP4K2A;
rs1171505	10	22951650	0.192913	PIP4K2A;
rs11013104	10	22985068	0.18284	PIP4K2A;
rs10763978	10	34602653	0.19591	PARD3;TRNAL44P;
rs10740885	10	34619946	0.19591	PARD3;TRNAL44P;
rs2384208	10	34627212	0.19591	PARD3;TRNAL44P;
rs10763981	10	34640064	0.214513	PARD3;TRNAL44P;
rs7090721	10	34651987	0.214513	PARD3;TRNAL44P;
rs7893539	10	34685741	0.19591	TCEB2P4;PARD3;TRNAL44P;
rs3851066	10	34697974	0.19591	TCEB2P4;PARD3;
rs11239751	10	43220285	0.19342	;ZNF33B;BMS1;
rs16937775	10	52266687	0.196393	;SGMS1;
rs2816835	10	52752634	0.177523	;PRKG1;
rs1781451	10	56296300	0.175858	;PCDH15;MIR548F1;
rs4948236	10	61385774	0.172753	MRPL50P4;SLC16A9;
rs10821592	10	61533605	0.212646	;SLC16A9;CCDC6;
rs1949257	10	61536053	0.166605	;SLC16A9;CCDC6;
rs7095461	10	66269208	0.166107	;
rs7079347	10	66276295	0.235011	;
rs10998072	10	70091923	0.169707	;PBLD;HNRNPH3;RUFY2;DNA2;
rs12413410	10	70385230	0.210814	TMEM14D;SLC25A16;TET1;CCAR1;
rs9415996	10	73524368	0.220353	C10orf105;C10orf54;PSAP;CDH23;RNU7-38P;
rs7919533	10	73525525	0.191366	C10orf105;C10orf54;PSAP;CDH23;RNU7-38P;
rs9299508	10	73543453	0.245095	;C10orf105;C10orf54;PSAP;CDH23;RNU7-38P;
rs9416005	10	73546942	0.299617	;C10orf105;C10orf54;PSAP;CDH23;RNU7-38P;
rs1015193	10	73584426	0.241007	;C10orf105;C10orf54;PSAP;CDH23;RNU7-38P;
rs9415064	10	74089364	0.180021	ANAPC16;DDIT4;DNAJB12;CBARA1;
rs7090153	10	74138489	0.18222	DNAJB12;CBARA1;
rs11000276	10	74139200	0.170146	DNAJB12;CBARA1;
rs12357282	10	74149787	0.18222	DNAJB12;CBARA1;
rs10823921	10	74173864	0.18222	;DNAJB12;CBARA1;
rs11000301	10	74206576	0.191841	;DNAJB12;CBARA1;
rs11000309	10	74210239	0.191841	;DNAJB12;CBARA1;
rs2065814	10	74224441	0.18222	;CBARA1;
rs4561121	10	74224647	0.191841	;CBARA1;
rs7894048	10	74243076	0.191841	;CBARA1;
rs997969	10	74254605	0.191841	;CBARA1;
rs12783031	10	74262555	0.172753	;CBARA1;
rs11000340	10	74291131	0.191841	;CBARA1;
rs915434	10	74301725	0.191841	;HMGN2P34;CBARA1;
rs12412815	10	74314296	0.191841	;HMGN2P34;CBARA1;
rs1414532	10	74327657	0.18222	;HMGN2P34;CBARA1;
rs7920193	10	74430595	0.18222	HMGN2P34;CBARA1;MCU;
rs3009551	10	74464138	0.18222	HMGN2P34;CBARA1;MCU;
rs3009546	10	74484114	0.18222	HMGN2P34;CBARA1;MCU;
rs7086453	10	74514615	0.18222	;MCU;
rs2166334	10	74567059	0.18222	MCU;OIT3;
rs12146246	10	74574063	0.18222	MCU;OIT3;
rs7093820	10	74595005	0.172664	;MCU;OIT3;PLA2G12B;
rs7911632	10	74599032	0.18222	;MCU;OIT3;PLA2G12B;
rs12570126	10	75416789	0.210438	;BMS1P4;C10orf102;USP54;MYOZ1;SYNPO2L;AGAP5;SEC24C;
rs4746143	10	75477298	0.18284	;BMS1P4;C10orf102;USP54;MYOZ1;SYNPO2L;AGAP5;SEC24C;FUT11;CHCHD1;KIAA0913;NDST2;CAMK2G;
rs12256103	10	75545251	0.166354	;BMS1P4;C10orf102;AGAP5;SEC24C;FUT11;CHCHD1;KIAA0913;NDST2;CAMK2G;
rs2271271	10	75558867	0.18284	;BMS1P4;C10orf102;SEC24C;FUT11;CHCHD1;KIAA0913;NDST2;CAMK2G;
rs10762731	10	78627130	0.165411	KCNMA1;ATP5G1P8;
rs2894347	10	78629107	0.194513	KCNMA1;ATP5G1P8;
rs10762732	10	78630497	0.183556	KCNMA1;ATP5G1P8;
rs7078013	10	78638957	0.183556	KCNMA1;ATP5G1P8;
rs10887272	10	86058516	0.243635	;LRIT1;RGR;FAM190B;CDHR1;LRIT2;
rs7908765	10	88488806	0.18669	RPL7AP8;OPN4;LDB3;BMPR1A;
rs6586196	10	91194067	0.16995	IFIT6P;IFIT3;IFIT1B;IFIT1;IFIT5;SLC16A12;LIPA;
rs3925591	10	91625311	0.275803	;KIF20B;
rs7919792	10	93250690	0.227529	RPS27P1;HECTD2;
rs11186599	10	93285702	0.168805	RPS27P1;HECTD2;
rs4919083	10	98958738	0.176397	;ARHGAP19;SLIT1;
rs3913632	10	111075022	0.198914
rs9663318	10	129128317	0.195196	DOCK1;
rs7394956	11	5850737	0.175139	OR56B2P;OR52N3P;OR52E7P;TRIM5;TRIM22;OR56B1;OR52N4;OR52N5;OR52N1;OR52N2;OR52E6;OR52E8;OR52E4;
rs7938371	11	6898540	0.16684	;OR2AG1;OR6A2;OR10A5;OR10A2;OR10A4;OR2D2;OR2D3;ZNF215;
rs4758042	11	8129296	0.169495	;TUB;RIC3;
rs994953	11	14843739	0.200307	CALCP;PDE3B;CYP2R1;CALCB;
rs7124411	11	17771168	0.181368	;MYOD1;KCNC1;SERGEF;
rs11824673	11	18225827	0.171946	HIGD1AP5;SAA3P;SAA2-SAA4;ST13P5;SAAL1;MRGPRX3;MRGPRX4;SAA4;SAA2;SAA1;HPS5;
rs10833134	11	19627527	0.176397	NAV2-AS5;NAV2-AS4;NAV2;
rs4244502	11	23677246	0.16995
rs10767101	11	23679692	0.16995
rs12281955	11	23694031	0.191366
rs10767795	11	29249635	0.169495
rs1502447	11	29250158	0.179668
rs9971389	11	29268942	0.179668
rs4459336	11	29289848	0.169495
rs163879	11	30951674	0.166605	DCDC5;DCDC1;
rs4755302	11	45015345	0.175139	;TSPAN18;TP53I11;
rs4755312	11	45093614	0.166605	;PRDM11;
rs7926308	11	45335053	0.229238	;PRDM11;SYT13;
rs7112945	11	46941215	0.166107	;CKAP5;LRP4;C11orf49;
rs518167	11	88668140	0.181326	GRM5;
rs1943381	11	89939448	0.198914	;NAALAD2;CHORDC1;
rs7111107	11	89942062	0.172753	;NAALAD2;CHORDC1;
rs2155056	11	89962734	0.199635	;NAALAD2;CHORDC1;
rs10830895	11	92064828	0.201673	NDUFB11P1;PGAM1P9;FAT3;
rs1941430	11	92108243	0.189947	NDUFB11P1;PGAM1P9;FAT3;
rs652365	11	92188498	0.172753	PGAM1P9;RPS3AP42;FAT3;
rs568629	11	92307679	0.166354	RPS3AP42;FAT3;
rs1945520	11	92312239	0.166354	RPS3AP42;FAT3;
rs625359	11	93570633	0.167853	TAF1D;C11orf54;MED17;VSTM5;
rs1506657	11	93637839	0.176397	HPRTP4;HPRTP3;MED17;VSTM5;
rs643281	11	102386076	0.187567	;MMP7;MMP20;TMEM123;
rs11600070	11	119475308	0.181368	KRT8P7;PVRL1;
rs11600057	11	119475341	0.181368	KRT8P7;PVRL1;
rs3855349	11	122396531	0.18222	GLULP3;
rs7103923	11	125069931	0.170759	;TMEM218;PKNOX2;
rs12289208	11	125224268	0.182177	PKNOX2;FEZ1;
rs3740879	11	129860701	0.170759	LINC00167;TCEB2P2;RPL34P21;NFRKB;PRDM10;APLP2;
rs4937479	11	129877841	0.176397	LINC00167;TCEB2P2;RPL34P21;PRDM10;APLP2;
rs58795	11	131920067	0.189947	NTM-IT2;NTM;
rs1793640	11	131921698	0.180021	NTM-IT2;NTM;
rs502783	12	294798	0.175739	IQSEC3;SLC6A12;SLC6A13;KDM5A;
rs728010	12	10553267	0.166107	KLRD1;KLRK1;KLRC4;KLRC3;KLRC2;KLRC1;
rs1260003	12	32086561	0.204706	;C12orf35;
rs11835806	12	33101258	0.18348	;PKP2;
rs4128506	12	33102575	0.178703	;PKP2;
rs6488112	12	33104785	0.166354	;PKP2;
rs11168235	12	38888525	0.175858
rs1903934	12	45561324	0.166107	;PLEKHA8P1;ANO6;
rs180429	12	47177938	0.166354	SLC38A4;
rs1244874	12	65107135	0.172753	;RASSF3;GNS;TBC1D30;MIR548C;
rs2583939	12	66213521	0.172664	RPSAP52;HMGA2;
rs10492203	12	68199029	0.170422
rs1222513	12	90773613	0.172664
rs6538754	12	97361004	0.166605	;C12orf63;NEDD1;
rs9634183	12	97367469	0.166605	;C12orf63;NEDD1;
rs6489851	12	113128754	0.181365	RPH3A;MIR1302-1;
rs4238032	12	113216693	0.166605	RPH3A;MIR1302-1;
rs739834	12	113259331	0.187566	;RPH3A;OAS1;
rs11043196	12	122212659	0.1839	;TMEM120B;RHOF;SETD1B;HPD;
rs16920436	12	126762224	0.176397
rs2191191	12	126762882	0.176397
rs2541978	12	127380244	0.189574
rs10466865	12	127507099	0.169707
rs3850009	12	129768454	0.18284	TMEM132D;TRNAI29P;
rs4769148	13	19283000	0.170146	;LONRF2P2;LINC00388;FEM1AP4;LINC00387;TERF1P5;FAM207BP;GXYLT1P1;CNN2P12;ZNF965P;LINC00417;CYP4F34P;SNX18P26;
rs509012	13	22294663	0.20434	FGF9;RPS7P10;
rs2321231	13	22988918	0.187567	;
rs2940232	13	23025141	0.180898	;
rs3008070	13	23026451	0.180898	;
rs11617065	13	30488370	0.181664	TIMM8BP1;LINC00297;UBL3;
rs7994117	13	30488799	0.175858	TIMM8BP1;LINC00297;UBL3;
rs2031491	13	30490882	0.175858	TIMM8BP1;LINC00297;UBL3;
rs7989727	13	41980077	0.180898	TUBBP2;OR7E36P;OR7E155P;OR7E37P;NAA16;C13orf15;RNU6-57;
rs9562501	13	44205683	0.201486	ENOX1-AS1;ENOX1;
rs4942242	13	44217064	0.169707	ENOX1-AS1;ENOX1;
rs1105856	13	44227067	0.185503	ENOX1;
rs2773285	13	44820767	0.178703	C13orf44-AS1;C13orf44-IT1;LINC00356;C13orf44;
rs2095575	13	55083287	0.16841	RPL13AP25;
rs9527232	13	55180814	0.179668	;
rs9527233	13	55182083	0.179668	;
rs9536919	13	55523778	0.165411	;
rs54939	13	55552706	0.189947	;
rs263839	13	55559697	0.234799	;
rs9538484	13	60219544	0.166354	DIAPH3;
rs9538644	13	60895264	0.189981	TARDBPP2;TDRD3;
rs17082851	13	68310887	0.183556	NPM1P22;
rs1316571	13	68320718	0.166354	NPM1P22;
rs1411888	13	68381003	0.187567	NPM1P22;OR7E111P;
rs7989612	13	68402144	0.18348	NPM1P22;OR7E111P;OR7E33P;
rs1393658	13	70061928	0.211019	SRSF1P1;
rs2329029	13	77782296	0.20434	MYCBP2;
rs9530631	13	77862984	0.191366	MYCBP2;
rs7324014	13	77897090	0.20434	MYCBP2;
rs7327514	13	79436099	0.190756	LINC00331;HSPD1P8;CCT5P2;
rs9284263	13	91762999	0.239815	BRK1P2;LINC00379;
rs9557251	13	100178627	0.166354	;LINC00449;CFL1P8;TM9SF2;CLYBL;RNY3P6;
rs7321735	13	100203573	0.167853	;LINC00449;CFL1P8;TM9SF2;CLYBL;RNY3P6;
rs10492412	13	109500003	0.166107	MYO16;
rs330570	13	111293847	0.181365	;RAB20;CARKD;CARS2;ING1;
rs7148287	14	21311146	0.175139	;EDDM3A;EDDM3B;RNASE6;RNASE1;RNASE3;
rs1983521	14	22618480	0.180021	TRAV21;TRAV22;TRAV23DV6;TRDV1;TRAV24;TRAV25;TRAV26-1;TRAV8-7;TRAV27;TRAV28;TRAV29DV5;TRAV30;TRAV31;TRAV32;TRAV33;TRAV26-2;TRAV34;TRAV35;TRAV36DV7;
rs4981115	14	32171075	0.180898	NUBPL;
rs7153589	14	32176039	0.191503	NUBPL;
rs9783630	14	45760335	0.182177	;FANCM;MIS18BP1;
rs8010357	14	47861924	0.181664	RPS15AP3;MDGA2;
rs10498429	14	51942281	0.168805	;FRMD6;
rs12147302	14	52261163	0.360358	;FRMD6;GNG2;
rs7153014	14	57186854	0.18669	;C14orf101;OTX2;
rs198247	14	57188907	0.276884	;C14orf101;OTX2;
rs198246	14	57189191	0.212391	;C14orf101;OTX2;
rs11158347	14	61930678	0.179668	;PRKCH;
rs2147539	14	61940941	0.169495	;PRKCH;
rs2360992	14	76774194	0.18222	;C14orf118;ESRRB;
rs10498620	14	89745615	0.170422	;FOXN3;
rs11847580	14	102157773	0.182088	;LINC00239;PPP2R5C;
rs1958952	14	102161597	0.182088	;LINC00239;PPP2R5C;
rs11624389	14	102398267	0.180021	;PPP2R5C;DYNC1H1;
rs3759558	14	102774260	0.16995	WDR20;MOK;ZNF839;CINP;TECPR2;
rs12185065	14	103074636	0.175139	;ANKRD9;RCOR1;
rs1190344	14	103097912	0.175139	;RCOR1;
rs1190335	14	103111358	0.178703	;RCOR1;
rs8013886	14	103117389	0.175139	;RCOR1;
rs7152144	14	103126101	0.175139	;RCOR1;
rs12590775	14	103150623	0.175139	;RCOR1;TRAF3;
rs4906250	14	103170765	0.181326	;RCOR1;TRAF3;
rs7151545	14	103177644	0.199008	;RCOR1;TRAF3;
rs941727	14	103191471	0.16995	;RCOR1;TRAF3;
rs4906254	14	103209153	0.16995	;RCOR1;TRAF3;
rs12435483	14	103331608	0.191841	;TRAF3;AMN;CDC42BPB;
rs2763529	14	103654939	0.178703	;EXOC3L4;TNFAIP2;
rs2162240	15	25321946	0.167853	SNURF;SNRPN;SNHG14;SNORD107;SNORD64;SNORD108;SNORD109A;SNORD116-1;SNORD116-2;SNORD116-3;SNORD116-4;SNORD116-5;SNORD116-6;SNORD116-7;SNORD116-8;SNORD116-9;SNORD116-10;SNORD116-11;SNORD116-12;SNORD116-13;SNORD116-14;SNORD116-15;SNORD116-16;SNORD116-17;SNORD116-18;SNORD116-19;SNORD116-20;SNORD116-21;SNORD116-22;SNORD116-23;SNORD116-24;SNORD116-25;SNORD116-26;SNORD116-27;SNORD116-28;SNORD116-29;SNORD…
rs4779521	15	31672128	0.223897	CHRNA7;KLF13;
rs8027930	15	37922267	0.171681	;
rs7169467	15	38043982	0.166003	;
rs2412508	15	40593431	0.167853	BUB1B;PAK6;C15orf56;PLCB2;ANKRD63;C15orf52;PHGR1;DISP2;C15orf23;
rs4405491	15	52515523	0.222134	GNB5;MYO5C;MYO5A;MIR1266;
rs4608282	15	52564365	0.169707	GNB5;MYO5C;MYO5A;MIR1266;
rs2414179	15	53008361	0.16995	KIAA1370;ONECUT1;
rs2440373	15	53102587	0.178703	;ONECUT1;RPSAP55;
rs16942152	15	60416706	0.167001	FOXB1;
rs1426075	15	69865223	0.176397
rs11856823	15	69882178	0.176397
rs925481	15	70737151	0.178703
rs16954738	15	71018967	0.204023	;RPL29P30;UACA;
rs2288258	15	72636801	0.212105	;PARP6;CELF6;HEXA;TMEM202;
rs8028788	15	77928379	0.185503	;LINGO1;
rs7403706	15	80861365	0.178703	;ARNT2;
rs4965136	15	97326194	0.199008	FAM149B2;SPATA8;
rs2134596	15	97358067	0.166354	FAM149B2;SPATA8;
rs4301994	15	97367115	0.225534	FAM149B2;SPATA8;
rs12902051	15	97369199	0.166354	FAM149B2;SPATA8;
rs7179800	15	97371428	0.169707	FAM149B2;SPATA8;
rs11635459	15	98665216	0.198914
rs12324377	15	98666810	0.191503
rs1319869	15	99212485	0.169495	;IGF1R;
rs4305005	15	99215098	0.169495	;IGF1R;
rs3752496	16	710255	0.175139	;C16orf13;C16orf11;PIGQ;NHLRC4;RAB40C;WFIKKN1;FAM195A;MSLN;WDR90;RHOT2;RHBDL1;STUB1;JMJD8;WDR24;FBXL16;METRN;FAM173A;CCDC78;HAGHL;NARFL;
rs2301426	16	711905	0.187566	;C16orf13;C16orf11;PIGQ;NHLRC4;RAB40C;WFIKKN1;FAM195A;MSLN;WDR90;RHOT2;RHBDL1;STUB1;JMJD8;WDR24;FBXL16;METRN;FAM173A;CCDC78;HAGHL;NARFL;
rs1044662	16	715060	0.187566	;C16orf13;C16orf11;PIGQ;NHLRC4;RAB40C;WFIKKN1;FAM195A;MSLN;WDR90;RHOT2;RHBDL1;STUB1;JMJD8;WDR24;FBXL16;METRN;FAM173A;CCDC78;HAGHL;NARFL;
rs11866949	16	716273	0.211938	;C16orf13;PIGQ;NHLRC4;RAB40C;WFIKKN1;FAM195A;MSLN;WDR90;RHOT2;RHBDL1;STUB1;JMJD8;WDR24;FBXL16;METRN;FAM173A;CCDC78;HAGHL;NARFL;
rs11075375	16	17824917	0.178703	;
rs6565259	16	28898793	0.249582	;ATXN2L;TUFM;SH2B1;ATP2A1;RABEP2;CD19;NFATC2IP;SPNS1;LAT;
rs8052030	16	49130358	0.196393	;
rs1111316	16	51603899	0.181368
rs2647979	16	51623435	0.176397
rs9935845	16	51847798	0.179668	;
rs2356033	16	71097724	0.228895	HYDIN;
rs9923737	16	78533986	0.18669	WWOX;
rs16961807	16	83822637	0.212646	CDH13;HSBP1;
rs13334579	16	83823620	0.212646	CDH13;HSBP1;
rs8058334	16	83825634	0.196711	CDH13;HSBP1;
rs3759975	16	84221085	0.187567	MBTPS1;HSDL1;DNAAF1;TAF1C;ADAD2;KCNG4;
rs8050617	16	84225986	0.21309	MBTPS1;HSDL1;DNAAF1;TAF1C;ADAD2;KCNG4;
rs2326171	16	84231433	0.172753	MBTPS1;HSDL1;DNAAF1;TAF1C;ADAD2;KCNG4;WFDC1;
rs2306635	16	85386325	0.191366	;LINC00311;
rs7205083	16	86981573	0.210438	;
rs6502697	17	3029420	0.169707	RAP1GAP2;OR1D2;OR1G1;OR1A2;OR1A1;OR1D5;
rs9907500	17	4007875	0.16684	ZZEF1;CYB5D2;ANKFY1;
rs9303674	17	32458849	0.205589	TLK2P1;ACCN1;
rs9901756	17	32464154	0.175858	TLK2P1;ACCN1;
rs9895998	17	35448211	0.188136	;HMGB1P24;AATF;ACACA;
rs1900101	17	35455277	0.188136	;HMGB1P24;AATF;ACACA;
rs9912138	17	35483151	0.188136	;HMGB1P24;AATF;ACACA;
rs7219671	17	35489362	0.20434	;HMGB1P24;AATF;ACACA;
rs2121017	17	35537338	0.166354	;HMGB1P24;ACACA;
rs8081866	17	35567135	0.175739	;HMGB1P24;ACACA;
rs2542662	17	35635537	0.181365	ACACA;C17orf78;
rs1473626	17	35721793	0.16995	ACACA;C17orf78;TADA2A;
rs7213046	17	45052312	0.195196	;WNT9B;GOSR2;RPRML;RNU6ATAC3P;
rs1004485	17	45053997	0.178703	;WNT9B;GOSR2;RPRML;RNU6ATAC3P;
rs3851788	17	45054149	0.178703	;WNT9B;GOSR2;RPRML;RNU6ATAC3P;
rs1317636	17	47551127	0.168805	PHB;NGFR;
rs6504619	17	47712338	0.170422	NXPH3;SPOP;SLC35B1;FAM117A;
rs2008954	17	47716310	0.170422	NXPH3;SPOP;SLC35B1;FAM117A;
rs10853111	17	47718188	0.170422	NXPH3;SPOP;SLC35B1;FAM117A;
rs425459	17	50054201	0.18669	CA10;
rs7216649	17	50167840	0.174991	CA10;
rs2332902	17	55375255	0.176397	MSI2;
rs722681	17	59067621	0.181326	BCAS3;
rs7214440	17	59070573	0.181326	BCAS3;
rs16944770	17	59113929	0.181326	BCAS3;
rs8064681	17	59155210	0.170146	BCAS3;
rs2052074	17	59161646	0.170146	BCAS3;
rs2191163	17	59179723	0.181326	BCAS3;
rs758541	17	59223293	0.178703	BCAS3;
rs11868441	17	59239221	0.170146	BCAS3;
rs1877823	17	63226943	0.182177	RGS9;
rs2625565	17	65683398	0.182088	PITPNC1;NOL11;SNORA38B;
rs7222838	17	67004072	0.174991	ABCA8;ABCA9;ABCA6;ABCA9-AS1;
rs1010161	17	72337651	0.177523	TTYH2;DNAI2;KIF19;BTBD17;GPR142;GPRC5C;
rs3744152	17	72355952	0.18669	TTYH2;DNAI2;KIF19;BTBD17;GPR142;GPRC5C;
rs9912380	17	72390206	0.189947	DNAI2;KIF19;BTBD17;GPR142;GPRC5C;CD300A;
rs4789659	17	72398336	0.189947	DNAI2;KIF19;BTBD17;GPR142;GPRC5C;CD300A;
rs4073996	17	77544751	0.182088	RBFOX3;
rs4969479	17	79992110	0.167853	PYCR1;MYADML2;NOTUM;ASPSCR1;STRA13;LRRC45;RAC3;DCXR;RFNG;GPS1;DUS1L;FASN;CCDC57;
rs2847087	18	121949	0.271162	;USP14;THOC1;
rs1662291	18	3338827	0.17214	;MYL12A;MYL12B;TGIF1;
rs768214	18	3342256	0.250229	;MYL12A;MYL12B;TGIF1;
rs10502330	18	5417253	0.185503	EPB41L3;
rs12606598	18	5422669	0.232518	EPB41L3;
rs4797212	18	5424807	0.181368	EPB41L3;
rs8083933	18	5718931	0.16684	EPB41L3;
rs660633	18	7685307	0.2214	PTPRM;
rs1391471	18	11297066	0.175234	;
rs178003	18	20084756	0.180021	;CTAGE1;
rs1652362	18	21176770	0.175139	;C18orf8;NPC1;ANKRD29;LAMA3;
rs7237909	18	23508246	0.181664	SS18;
rs495401	18	26499413	0.18284	;
rs12456841	18	26519972	0.176397	;
rs12104101	18	26545063	0.217621
rs11877588	18	26563494	0.189574
rs2155771	18	26564127	0.234
rs1833422	18	26682259	0.199635
rs2032725	18	26730357	0.227893
rs966304	18	26853787	0.189947
rs1528832	18	26855696	0.210814
rs983950	18	26862410	0.194513
rs4383230	18	26862435	0.189947
rs13313624	18	26872113	0.202234
rs9285373	18	70831869	0.2473
rs8083466	18	72835488	0.165411	ZNF407;ZADH2;TSHZ1;
rs8088596	18	74491953	0.16841	ZNF236;
rs6510967	19	776648	0.17214	;FSTL3;PRSS57;PALM;C19orf21;PTBP1;MIR3187;AZU1;PRTN3;ELANE;CFD;MED16;
rs10415904	19	9314135	0.166354	OR7E25P;OR7H1P;OR7G1;OR7G3;ZNF317;OR7D2;OR7D4;OR7E24;ZNF699;
rs10407714	19	9319223	0.192913	OR7E25P;OR7H1P;OR7G1;OR7G3;ZNF317;OR7D2;OR7D4;OR7E24;ZNF699;
rs10408761	19	9349367	0.170759	OR7E25P;OR7H1P;ZNF317;OR7D2;OR7D4;OR7E24;ZNF699;ZNF559;ZNF177;ZNF559-ZNF177;
rs4635448	19	9349460	0.170759	OR7E25P;OR7H1P;ZNF317;OR7D2;OR7D4;OR7E24;ZNF699;ZNF559;ZNF177;ZNF559-ZNF177;
rs2240927	19	9362343	0.20033	OR7E25P;OR7H1P;ZNF317;OR7D2;OR7D4;OR7E24;ZNF699;ZNF559;ZNF177;ZNF559-ZNF177;
rs10414758	19	9835620	0.181664	;ZNF562;ZNF812;ZNF846;FBXL12;
rs10419441	19	9881256	0.194513	;ZNF562;ZNF812;ZNF846;FBXL12;UBL5;PIN1;OLFM2;
rs7252243	19	36173537	0.166354	;HAUS5;RBM42;ETV2;COX6B1;UPK1A;ZBTB32;IGFLR1;U2AF1L4;PSENEN;LIN37;HSPB6;C19orf55;ARHGAP33;
rs2960354	19	39018280	0.199269	RYR1;MAP4K1;EIF3K;
rs383991	19	39555041	0.180898	SARS2;FBXO17;FBXO27;PAK4;
rs296381	19	48371102	0.16684	RPL23AP80;TPRX2P;SEPW1;TPRX1;CRX;SULT2A1;
rs274883	19	48622545	0.180898	ELSPBP1;CABP5;PLA2G4C;LIG1;C19orf68;CARD8;
rs3731007	19	48626604	0.166003	ELSPBP1;CABP5;PLA2G4C;LIG1;C19orf68;CARD8;
rs4275955	19	54202507	0.213434	HMGN1P32;SEPT7P8;DPRX;NLRP12;MIR512-1;MIR512-2;MIR1323;MIR498;MIR520E;MIR515-1;MIR519E;MIR520F;MIR515-2;MIR519C;MIR1283-1;MIR520A;MIR526B;MIR519B;MIR525;MIR523;MIR518F;MIR520B;MIR518B;MIR526A1;MIR520C;MIR518C;MIR524;MIR517A;MIR519D;MIR521-2;MIR520D;MIR517B;MIR520G;MIR516B2;MIR526A2;MIR518E;MIR518A1;MIR518D;MIR516B1;MIR518A2;MIR517C;MIR520H;MIR521-1;MIR522;MIR519A1;MIR527;MIR516A1;MIR1283-2;MIR516…
rs7254177	19	54206688	0.167001	HMGN1P32;SEPT7P8;DPRX;NLRP12;MIR512-1;MIR512-2;MIR1323;MIR498;MIR520E;MIR515-1;MIR519E;MIR520F;MIR515-2;MIR519C;MIR1283-1;MIR520A;MIR526B;MIR519B;MIR525;MIR523;MIR518F;MIR520B;MIR518B;MIR526A1;MIR520C;MIR518C;MIR524;MIR517A;MIR519D;MIR521-2;MIR520D;MIR517B;MIR520G;MIR516B2;MIR526A2;MIR518E;MIR518A1;MIR518D;MIR516B1;MIR518A2;MIR517C;MIR520H;MIR521-1;MIR522;MIR519A1;MIR527;MIR516A1;MIR1283-2;MIR516…
rs8105023	19	56221584	0.178703	ZNF784;ZNF580;ZNF581;CCDC106;U2AF2;EPN1;NLRP9;RFPL4A;NLRP11;
rs6036816	20	304086	0.174991	;DEFB129;DEFB132;C20orf96;ZCCHC3;SOX12;NRSN2;TRIB3;RBCK1;
rs159763	20	4334798	0.183556
rs159764	20	4335298	0.183556
rs159774	20	4340694	0.194513
rs159784	20	4348037	0.170759
rs6052778	20	4689236	0.181664	;PRNP;PRND;PRNT;RASSF2;
rs997972	20	16561203	0.170422	RPLP0P1;KIF16B;
rs6131851	20	16603291	0.170422	RPLP0P1;KIF16B;
rs6044176	20	16607054	0.16995	RPLP0P1;KIF16B;
rs6059909	20	33139691	0.181365	ITCH-IT1;FDX1P1;ITCH;DYNLRB1;MAP1LC3A;PIGU;MIR644;
rs6030745	20	41897090	0.169707	;PPIAP21;PTPRT;
rs6093795	20	41897681	0.169707	;PPIAP21;PTPRT;
rs1293423	20	51744157	0.205184	;TSHZ2;
rs7266390	20	51948402	0.171681	;PPIAP10;TSHZ2;
rs2870355	20	53314106	0.246033	DOK5;
rs7266699	20	58253438	0.199269	;PHACTR3;
rs6100556	20	58267648	0.321662	;PHACTR3;
rs6015553	20	58276196	0.183556	;PHACTR3;
rs239019	21	17699639	0.181797	LINC00478;
rs12626525	21	24966812	0.233878	;
rs432137	21	37953187	0.189981	;PSMD4P1;CLDN14;
rs432294	21	37954987	0.189947	;PSMD4P1;CLDN14;
rs8133241	21	42561034	0.166107	LINC00323;BACE2-IT1;TMPRSS3;BACE2;
rs2837965	21	42567637	0.166354	LINC00323;BACE2-IT1;TMPRSS3;BACE2;
rs9637161	21	44792929	0.171681	LINC00322;LINC00319;LINC00313;MX2;SIK1;
rs6005518	22	27977011	0.166107
rs6519146	22	39287536	0.167001	;SUN2;DNAL4;NPTXR;CBX6;APOBEC3A;APOBEC3B;
rs5750761	22	39575692	0.170422	;COX5BP7;FUNDC2P4;APOBEC3G;APOBEC3H;CBX7;PDGFB;
rs12166894	22	39575848	0.207823	;COX5BP7;FUNDC2P4;APOBEC3G;APOBEC3H;CBX7;PDGFB;
rs138532	22	47004148	0.166354	;CELSR1;GRAMD4;CERK;
rs28479081	22	50345729	0.166354	;ZBED4;ALG12;CRELD2;PIM3;IL17REL;
